# Supplementary material for: Continuous structure modification of metal-organic framework glasses via halide salts
Source: Nat Commun. 2025 Jul 30;16:7001. doi: 10.1038/s41467-025-62143-9 (PMC12311036; doi:10.1038/s41467-025-62143-9)
Supplement: Supplementary file 3 — Source Data [file 41467_2025_62143_MOESM3_ESM.xlsx]

## Sheet: Fig. 1b
2 theta(°)	Normalised intensity ZIF-4 crystal Simulation (-)	2 theta(°)	Normalised intensity ZIF-4 Crystal synthesis (-)	Normalised intensity ZIF-4 bImcl R=1.0 (-)		2 theta(°)	Normalised intensity ZIF-8 crystal Simulation (-)	2 theta(°)	Normalised intensity ZIF-8 Crystal synthesis (-)	Normalised intensity ZIF-8 bImcl R=1.0 (-)		2 theta(°)	Normalised intensity ZIF-62 crystal Simulation (-)	2 theta(°)	Normalised intensity ZIF-62 Crystal synthesis (-)	Normalised intensity ZIF-62 bImcl R=1.0 (-)
1	0	5.00127	4.37286	28.2691		1	0	5.00127	2.1368	28.2691		1	0	5.00127	0.19551	24.6012
1.01	0.15151	5.0144	4.25143	30.0957		1.01	0.01691	5.0144	2.16907	30.0957		1.01	0.0869	5.0144	0.10427	26.2385
1.02	0.14877	5.02753	4.18571	30.9365		1.02	0.01663	5.02753	2.12257	30.9365		1.02	0.08534	5.02753	0.28186	28.4635
1.03	0.14611	5.04066	4.13857	32.5022		1.03	0.01636	5.04066	2.11119	32.5022		1.03	0.08383	5.04066	0.28024	26.7003
1.04	0.14353	5.05379	4.21143	30.1537		1.04	0.01609	5.05379	2.19753	30.1537		1.04	0.08235	5.05379	0.2395	26.4903
1.05	0.14101	5.06692	4.21857	29.5738		1.05	0.01583	5.06692	2.19753	29.5738		1.05	0.08092	5.06692	0	24.7271
1.06	0.13857	5.08005	4.35857	33.314		1.06	0.01558	5.08005	2.15388	33.314		1.06	0.07952	5.08005	0.27698	34.2569
1.07	0.13619	5.09318	4.27857	29.0809		1.07	0.01533	5.09318	2.17666	29.0809		1.07	0.07817	5.09318	0.18737	31.3182
1.08	0.13387	5.10631	4.27714	30.3566		1.08	0.01509	5.10631	2.10929	30.3566		1.08	0.07685	5.10631	0.11242	26.9102
1.09	0.13162	5.11944	4.29714	32.8501		1.09	0.01486	5.11944	2.04192	32.8501		1.09	0.07556	5.11944	0.02607	28.7154
1.1	0.12943	5.13257	4.23714	30.8495		1.1	0.01464	5.13257	2.23359	30.8495		1.1	0.07431	5.13257	0.36822	25.9446
1.11	0.1273	5.1457	4.31857	26.8194		1.11	0.01441	5.1457	2.21556	26.8194		1.11	0.0731	5.1457	0.35029	28.7573
1.12	0.12522	5.15883	4.44286	30.5596		1.12	0.0142	5.15883	2.16432	30.5596		1.12	0.07191	5.15883	0.70711	35.1385
1.13	0.12319	5.17196	4.47857	28.9359		1.13	0.01399	5.17196	2.18994	28.9359		1.13	0.07076	5.17196	0.29653	28.2955
1.14	0.12122	5.18509	4.28714	31.2844		1.14	0.01379	5.18509	1.99258	31.2844		1.14	0.06963	5.18509	0.35029	27.7078
1.15	0.1193	5.19822	4.45429	29.5158		1.15	0.01359	5.19822	2.1852	29.5158		1.15	0.06853	5.19822	0.62075	25.5667
1.16	0.11742	5.21135	4.43571	31.9513		1.16	0.01339	5.21135	2.10929	31.9513		1.16	0.06747	5.21135	0.77228	31.2762
1.17	0.1156	5.22448	4.26	31.7483		1.17	0.0132	5.22448	2.18899	31.7483		1.17	0.06642	5.22448	0.39591	27.4559
1.18	0.11381	5.23761	4.43714	34.8217		1.18	0.01302	5.23761	2.19374	34.8217		1.18	0.06541	5.23761	0.41547	29.2191
1.19	0.11208	5.25074	4.34	31.6613		1.19	0.01284	5.25074	2.21651	31.6613		1.19	0.06441	5.25074	0.49041	30.1008
1.2	0.11038	5.26387	4.33714	34.3288		1.2	0.01266	5.26387	2.24402	34.3288		1.2	0.06345	5.26387	0.47086	25.4828
1.21	0.10872	5.277	4.43429	33.0821		1.21	0.01249	5.277	2.18045	33.0821		1.21	0.0625	5.277	0.63216	31.2762
1.22	0.10711	5.29013	4.43286	31.7773		1.22	0.01232	5.29013	2.21081	31.7773		1.22	0.06158	5.29013	0.85211	34.9706
1.23	0.10553	5.30326	4.31714	36.7063		1.23	0.01216	5.30326	2.23928	36.7063		1.23	0.06068	5.30326	0.60935	28.1276
1.24	0.10399	5.31639	4.32	35.9524		1.24	0.012	5.31639	2.10929	35.9524		1.24	0.0598	5.31639	0.52626	33.4593
1.25	0.10249	5.32952	4.36714	34.9377		1.25	0.01185	5.32952	2.1814	34.9377		1.25	0.05894	5.32952	0.60609	26.4064
1.26	0.10102	5.34265	4.30571	31.1684		1.26	0.01169	5.34265	2.20512	31.1684		1.26	0.0581	5.34265	0.54581	31.3602
1.27	0.09958	5.35578	4.47857	37.4021		1.27	0.01154	5.35578	2.31709	37.4021		1.27	0.05728	5.35578	0.42687	30.6045
1.28	0.09818	5.36891	4.42	37.6051		1.28	0.0114	5.36891	2.25826	37.6051		1.28	0.05648	5.36891	0.60446	26.8262
1.29	0.09681	5.38204	4.50714	36.2714		1.29	0.01126	5.38204	2.23643	36.2714		1.29	0.0557	5.38204	0.668	29.597
1.3	0.09547	5.39517	4.39857	35.5755		1.3	0.01112	5.39517	2.18045	35.5755		1.3	0.05494	5.39517	0.65008	31.1503
1.31	0.09415	5.4083	4.34429	38.5619		1.31	0.01098	5.4083	2.21556	38.5619		1.31	0.05419	5.4083	0.73806	30.7725
1.32	0.09287	5.42143	4.23286	29.0519		1.32	0.01085	5.42143	2.22125	29.0519		1.32	0.05346	5.42143	0.60935	30.9824
1.33	0.09162	5.43456	4.31714	33.6329		1.33	0.01072	5.43456	2.12257	33.6329		1.33	0.05274	5.43456	0.67452	28.0856
1.34	0.09039	5.44769	4.24571	37.4021		1.34	0.01059	5.44769	2.29811	37.4021		1.34	0.05204	5.44769	0.77553	33.0395
1.35	0.08919	5.46083	4.45714	36.8223		1.35	0.01047	5.46083	2.22315	36.8223		1.35	0.05136	5.46083	0.95801	27.5399
1.36	0.08802	5.47396	4.43429	38.04		1.36	0.01034	5.47396	2.1368	38.04		1.36	0.05069	5.47396	0.5735	29.3451
1.37	0.08687	5.48709	4.49143	35.1406		1.37	0.01022	5.48709	2.27344	35.1406		1.37	0.05003	5.48709	0.76576	29.2611
1.38	0.08574	5.50022	4.44286	35.0246		1.38	0.01011	5.50022	2.17666	35.0246		1.38	0.04939	5.50022	0.66474	29.8909
1.39	0.08464	5.51335	4.29286	34.7637		1.39	0.00999	5.51335	2.29431	34.7637		1.39	0.04876	5.51335	0.7511	28.5055
1.4	0.08356	5.52648	4.18857	41.7222		1.4	0.00988	5.52648	2.24592	41.7222		1.4	0.04814	5.52648	0.97431	34.047
1.41	0.08251	5.53961	4.44857	38.3879		1.41	0.00977	5.53961	2.31898	38.3879		1.41	0.04754	5.53961	0.79509	30.9824
1.42	0.08147	5.55274	4.45429	38.127		1.42	0.00966	5.55274	2.27249	38.127		1.42	0.04695	5.55274	0.64193	33.4173
1.43	0.08046	5.56587	4.31429	33.8649		1.43	0.00956	5.56587	2.18614	33.8649		1.43	0.04637	5.56587	0.8847	35.6423
1.44	0.07947	5.579	4.48429	38.7649		1.44	0.00946	5.579	2.17855	38.7649		1.44	0.0458	5.579	0.94824	34.5928
1.45	0.07849	5.59213	4.39857	38.3299		1.45	0.00935	5.59213	2.11593	38.3299		1.45	0.04525	5.59213	0.79834	34.4668
1.46	0.07754	5.60526	4.31	37.1412		1.46	0.00925	5.60526	2.20512	37.1412		1.46	0.0447	5.60526	0.76576	28.7154
1.47	0.07661	5.61839	4.42286	41.9252		1.47	0.00916	5.61839	2.18614	41.9252		1.47	0.04417	5.61839	0.86352	27.372
1.48	0.07569	5.63152	4.21857	38.9678		1.48	0.00906	5.63152	2.26395	38.9678		1.48	0.04365	5.63152	0.74947	32.4937
1.49	0.07479	5.64465	4.36714	43.3459		1.49	0.00897	5.64465	2.14819	43.3459		1.49	0.04313	5.64465	0.7234	33.6272
1.5	0.07391	5.65778	4.29429	37.6631		1.5	0.00888	5.65778	2.28008	37.6631		1.5	0.04263	5.65778	0.93357	31.3182
1.51	0.07305	5.67091	4.45	38.098		1.51	0.00879	5.67091	2.17476	38.098		1.51	0.04214	5.67091	1.002	32.8295
1.52	0.0722	5.68404	4.52	37.3442		1.52	0.0087	5.68404	2.35504	37.3442		1.52	0.04165	5.68404	0.96127	28.8833
1.53	0.07137	5.69717	4.44143	37.3732		1.53	0.00861	5.69717	2.28577	37.3732		1.53	0.04118	5.69717	1.002	31.2343
1.54	0.07055	5.7103	4.42714	42.1572		1.54	0.00853	5.7103	2.11498	42.1572		1.54	0.04071	5.7103	0.84722	30.2687
1.55	0.06975	5.72343	4.33714	36.2424		1.55	0.00844	5.72343	2.2222	36.2424		1.55	0.04025	5.72343	0.89284	32.3258
1.56	0.06896	5.73656	4.62429	38.5329		1.56	0.00836	5.73656	2.26016	38.5329		1.56	0.0398	5.73656	1.00852	32.2838
1.57	0.06819	5.74969	4.52	35.9235		1.57	0.00828	5.74969	2.34365	35.9235		1.57	0.03936	5.74969	1.03296	30.9824
1.58	0.06744	5.76282	4.58429	42.621		1.58	0.0082	5.76282	2.24308	42.621		1.58	0.03893	5.76282	0.77065	28.5894
1.59	0.06669	5.77595	4.47286	41.6063		1.59	0.00813	5.77595	2.1814	41.6063		1.59	0.03851	5.77595	0.89284	33.6692
1.6	0.06596	5.78908	4.49857	34.7637		1.6	0.00805	5.78908	2.31139	34.7637		1.6	0.03809	5.78908	1.06229	33.8371
1.61	0.06525	5.80221	4.44286	41.5773		1.61	0.00798	5.80221	2.25351	41.5773		1.61	0.03768	5.80221	1.08021	33.6272
1.62	0.06454	5.81534	4.45714	40.7944		1.62	0.0079	5.81534	2.25731	40.7944		1.62	0.03728	5.81534	0.9629	30.1008
1.63	0.06385	5.82847	4.45286	40.5045		1.63	0.00783	5.82847	2.20892	40.5045		1.63	0.03688	5.82847	1.00363	29.555
1.64	0.06318	5.8416	4.49429	39.4607		1.64	0.00776	5.8416	2.22125	39.4607		1.64	0.0365	5.8416	0.97268	32.4937
1.65	0.06251	5.85473	4.39857	39.3737		1.65	0.00769	5.85473	2.23264	39.3737		1.65	0.03612	5.85473	0.96127	29.1352
1.66	0.06185	5.86786	4.29857	38.5039		1.66	0.00762	5.86786	2.22125	38.5039		1.66	0.03574	5.86786	0.80486	28.7993
1.67	0.06121	5.88099	4.47857	39.8666		1.67	0.00756	5.88099	2.41766	39.8666		1.67	0.03537	5.88099	1.0688	31.4442
1.68	0.06058	5.89412	4.37714	38.4169		1.68	0.00749	5.89412	2.18045	38.4169		1.68	0.03501	5.89412	1.22359	31.78
1.69	0.05996	5.90725	4.43857	43.6648		1.69	0.00743	5.90725	2.25826	43.6648		1.69	0.03466	5.90725	1.19915	30.2687
1.7	0.05934	5.92038	4.50429	43.6648		1.7	0.00736	5.92038	2.36737	43.6648		1.7	0.03431	5.92038	1.17308	30.3107
1.71	0.05874	5.93352	4.62714	46.9411		1.71	0.0073	5.93352	2.29716	46.9411		1.71	0.03396	5.93352	0.96127	31.2762
1.72	0.05815	5.94665	4.41143	41.8382		1.72	0.00724	5.94665	2.37686	41.8382		1.72	0.03363	5.94665	0.9352	32.3258
1.73	0.05757	5.95978	4.57857	40.4465		1.73	0.00718	5.95978	2.24592	40.4465		1.73	0.03329	5.95978	1.14538	29.2191
1.74	0.057	5.97291	4.40286	46.1293		1.74	0.00712	5.97291	2.30285	46.1293		1.74	0.03297	5.97291	1.01993	30.0168
1.75	0.05644	5.98604	4.43286	37.5471		1.75	0.00706	5.98604	2.31044	37.5471		1.75	0.03265	5.98604	0.99386	30.3526
1.76	0.05589	5.99917	4.55143	38.301		1.76	0.007	5.99917	2.33322	38.301		1.76	0.03233	5.99917	1.20403	35.3904
1.77	0.05535	6.0123	4.52143	40.6495		1.77	0.00695	6.0123	2.23074	40.6495		1.77	0.03202	6.0123	1.17145	33.1234
1.78	0.05481	6.02543	4.67	38.7069		1.78	0.00689	6.02543	2.34935	38.7069		1.78	0.03172	6.02543	1.18122	29.4291
1.79	0.05429	6.03856	4.35429	42.5921		1.79	0.00684	6.03856	2.36737	42.5921		1.79	0.03142	6.03856	1.28061	33.5852
1.8	0.05377	6.05169	4.52857	45.1725		1.8	0.00679	6.05169	2.32563	45.1725		1.8	0.03112	6.05169	1.03133	32.2418
1.81	0.05326	6.06482	4.62857	39.3737		1.81	0.00673	6.06482	2.26016	39.3737		1.81	0.03083	6.06482	1.17797	29.3871
1.82	0.05276	6.07795	4.59857	48.7678		1.82	0.00668	6.07795	2.50306	48.7678		1.82	0.03054	6.07795	0.97594	33.7112
1.83	0.05227	6.09108	4.57	43.4909		1.83	0.00663	6.09108	2.35124	43.4909		1.83	0.03026	6.09108	1.12257	31.2762
1.84	0.05178	6.10421	4.66857	41.0264		1.84	0.00658	6.10421	2.52014	41.0264		1.84	0.02998	6.10421	1.07532	36.9437
1.85	0.0513	6.11734	4.59286	45.0565		1.85	0.00653	6.11734	2.36927	45.0565		1.85	0.02971	6.11734	1.17959	32.5357
1.86	0.05083	6.13047	4.63286	44.2157		1.86	0.00648	6.13047	2.33891	44.2157		1.86	0.02944	6.13047	1.05577	28.7154
1.87	0.05037	6.1436	4.57429	42.4471		1.87	0.00643	6.1436	2.42525	42.4471		1.87	0.02918	6.1436	1.37185	30.3526
1.88	0.04992	6.15673	4.58	44.5926		1.88	0.00639	6.15673	2.39584	44.5926		1.88	0.02892	6.15673	1.21218	36.0202
1.89	0.04947	6.16986	4.55286	47.9269		1.89	0.00634	6.16986	2.5543	47.9269		1.89	0.02866	6.16986	1.34089	33.7112
1.9	0.04903	6.18299	4.55286	46.5932		1.9	0.0063	6.18299	2.52488	46.5932		1.9	0.02841	6.18299	1.21055	30.7725
1.91	0.04859	6.19612	4.43286	46.5932		1.91	0.00625	6.19612	2.33322	46.5932		1.91	0.02816	6.19612	1.15353	29.555
1.92	0.04816	6.20925	4.69143	45.0855		1.92	0.00621	6.20925	2.53817	45.0855		1.92	0.02791	6.20925	1.29039	26.7842
1.93	0.04774	6.22238	4.51286	43.8098		1.93	0.00616	6.22238	2.6359	43.8098		1.93	0.02767	6.22238	1.20078	30.2267
1.94	0.04733	6.23551	4.52714	42.5051		1.94	0.00612	6.23551	2.52014	42.5051		1.94	0.02744	6.23551	1.18448	29.597
1.95	0.04692	6.24864	4.66857	47.3181		1.95	0.00608	6.24864	2.49547	47.3181		1.95	0.0272	6.24864	1.42724	32.0739
1.96	0.04651	6.26177	4.63	44.4187		1.96	0.00604	6.26177	2.60838	44.4187		1.96	0.02697	6.26177	1.2578	29.3871
1.97	0.04612	6.2749	4.60286	42.2731		1.97	0.006	6.2749	2.65488	42.2731		1.97	0.02674	6.2749	1.27898	31.0243
1.98	0.04572	6.28803	4.63429	43.114		1.98	0.00595	6.28803	2.57138	43.114		1.98	0.02652	6.28803	1.30179	31.1083
1.99	0.04534	6.30116	4.51857	45.7524		1.99	0.00592	6.30116	2.62926	45.7524		1.99	0.0263	6.30116	1.38977	35.0546
2	0.04496	6.31429	4.68429	47.0861		2	0.00588	6.31429	2.82567	47.0861		2	0.02608	6.31429	1.40281	30.0168
2.01	0.04458	6.32742	4.34143	43.8098		2.01	0.00584	6.32742	2.78012	43.8098		2.01	0.02587	6.32742	1.48101	32.1998
2.02	0.04421	6.34055	4.52	42.998		2.02	0.0058	6.34055	2.89114	42.998		2.02	0.02566	6.34055	1.34578	30.0168
2.03	0.04385	6.35368	4.43857	43.8098		2.03	0.00576	6.35368	2.72604	43.8098		2.03	0.02545	6.35368	1.37185	33.7951
2.04	0.04349	6.36681	4.41	41.6063		2.04	0.00573	6.36681	2.72224	41.6063		2.04	0.02524	6.36681	1.33275	33.7531
2.05	0.04314	6.37994	4.62	49.6956		2.05	0.00569	6.37994	2.87216	49.6956		2.05	0.02504	6.37994	1.41747	28.8833
2.06	0.04279	6.39308	4.57714	51.6092		2.06	0.00565	6.39308	3.09514	51.6092		2.06	0.02484	6.39308	1.33438	27.204
2.07	0.04245	6.40621	4.56857	43.4329		2.07	0.00562	6.40621	3.0477	43.4329		2.07	0.02464	6.40621	1.2969	29.7649
2.08	0.04211	6.41934	4.56	44.0997		2.08	0.00558	6.41934	3.19287	44.0997		2.08	0.02445	6.41934	1.3132	32.3678
2.09	0.04177	6.43247	4.66857	45.2015		2.09	0.00555	6.43247	3.27447	45.2015		2.09	0.02426	6.43247	1.17634	33.2074
2.1	0.04144	6.4456	4.6	49.6086		2.1	0.00552	6.4456	3.15871	49.6086		2.1	0.02407	6.4456	1.47612	30.8144
2.11	0.04112	6.45873	4.61143	46.0133		2.11	0.00548	6.45873	3.17484	46.0133		2.11	0.02388	6.45873	1.38488	35.6423
2.12	0.0408	6.47186	4.64429	47.9269		2.12	0.00545	6.47186	3.26783	47.9269		2.12	0.0237	6.47186	1.50545	33.0814
2.13	0.04048	6.48499	4.64143	42.94		2.13	0.00542	6.48499	3.41206	42.94		2.13	0.02352	6.48499	1.49567	32.3678
2.14	0.04017	6.49812	4.62857	45.3465		2.14	0.00539	6.49812	3.51453	45.3465		2.14	0.02334	6.49812	1.36533	29.555
2.15	0.03986	6.51125	4.60429	46.0713		2.15	0.00536	6.51125	3.55818	46.0713		2.15	0.02316	6.51125	1.4191	34.7187
2.16	0.03956	6.52438	4.44143	48.4778		2.16	0.00532	6.52438	3.57716	48.4778		2.16	0.02299	6.52438	1.36044	32.6197
2.17	0.03926	6.53751	4.64571	44.2157		2.17	0.00529	6.53751	3.85801	44.2157		2.17	0.02282	6.53751	1.57225	31.3602
2.18	0.03896	6.55064	4.76857	47.84		2.18	0.00526	6.55064	3.85422	47.84		2.18	0.02265	6.55064	1.525	32.3258
2.19	0.03867	6.56377	4.52571	49.9565		2.19	0.00523	6.56377	3.85801	49.9565		2.19	0.02248	6.56377	1.33601	33.1654
2.2	0.03838	6.5769	4.56143	50.1305		2.2	0.00521	6.5769	4.01837	50.1305		2.2	0.02232	6.5769	1.48427	31.4442
2.21	0.0381	6.59003	4.69	49.6086		2.21	0.00518	6.59003	4.31251	49.6086		2.21	0.02216	6.59003	1.38	34.089
2.22	0.03782	6.60316	4.52857	49.1737		2.22	0.00515	6.60316	4.35616	49.1737		2.22	0.02199	6.60316	1.3637	33.8371
2.23	0.03754	6.61629	4.58429	48.0139		2.23	0.00512	6.61629	4.50323	48.0139		2.23	0.02184	6.61629	1.59669	28.0017
2.24	0.03727	6.62942	4.60714	49.9855		2.24	0.00509	6.62942	4.56111	49.9855		2.24	0.02168	6.62942	1.34904	30.9404
2.25	0.037	6.64255	4.82429	52.189		2.25	0.00507	6.64255	4.92357	52.189		2.25	0.02153	6.64255	1.77265	33.6692
2.26	0.03673	6.65568	4.65429	49.8695		2.26	0.00504	6.65568	4.9416	49.8695		2.26	0.02137	6.65568	1.71563	29.2611
2.27	0.03647	6.66881	4.78429	53.0589		2.27	0.00501	6.66881	5.21392	53.0589		2.27	0.02122	6.66881	1.4859	37.7834
2.28	0.03621	6.68194	4.77857	46.1873		2.28	0.00499	6.68194	5.32304	46.1873		2.28	0.02107	6.68194	1.66512	31.2762
2.29	0.03595	6.69507	4.46857	51.0873		2.29	0.00496	6.69507	5.49288	51.0873		2.29	0.02093	6.69507	1.46798	30.7725
2.3	0.0357	6.7082	4.81	47.0571		2.3	0.00494	6.7082	5.6371	47.0571		2.3	0.02078	6.7082	1.5804	35.0966
2.31	0.03545	6.72133	4.52857	52.0441		2.31	0.00491	6.72133	6.02328	52.0441		2.31	0.02064	6.72133	1.37022	29.1352
2.32	0.0352	6.73446	4.83714	50.3334		2.32	0.00489	6.73446	6.03562	50.3334		2.32	0.0205	6.73446	1.69608	38.2452
2.33	0.03496	6.74759	4.79429	48.9997		2.33	0.00486	6.74759	6.17415	48.9997		2.33	0.02036	6.74759	1.59343	33.7112
2.34	0.03472	6.76072	4.66429	51.4932		2.34	0.00484	6.76072	6.61537	51.4932		2.34	0.02022	6.76072	1.28224	32.5357
2.35	0.03448	6.77385	4.66429	45.7234		2.35	0.00482	6.77385	6.9133	45.7234		2.35	0.02009	6.77385	1.58528	25.3568
2.36	0.03425	6.78698	4.80286	46.5932		2.36	0.00479	6.78698	7.16665	46.5932		2.36	0.01995	6.78698	1.51523	31.9899
2.37	0.03401	6.80011	4.68286	54.1896		2.37	0.00477	6.80011	7.64866	54.1896		2.37	0.01982	6.80011	1.64068	28.0856
2.38	0.03378	6.81324	4.55143	54.5376		2.38	0.00475	6.81324	7.89536	54.5376		2.38	0.01969	6.81324	1.50382	31.1923
2.39	0.03356	6.82637	4.7	51.9281		2.39	0.00472	6.82637	8.12498	51.9281		2.39	0.01956	6.82637	1.63742	28.4635
2.4	0.03334	6.8395	4.61	52.566		2.4	0.0047	6.8395	8.48744	52.566		2.4	0.01943	6.8395	1.70096	29.0092
2.41	0.03311	6.85263	4.55571	50.0435		2.41	0.00468	6.85263	8.95902	50.0435		2.41	0.0193	6.85263	1.64068	30.4786
2.42	0.0329	6.86577	4.72	51.2612		2.42	0.00466	6.86577	9.41447	51.2612		2.42	0.01918	6.86577	1.48101	35.3904
2.43	0.03268	6.8789	4.78714	50.6234		2.43	0.00464	6.8789	9.91356	50.6234		2.43	0.01906	6.8789	1.42073	29.7229
2.44	0.03247	6.89203	4.76429	47.2891		2.44	0.00462	6.89203	10.3405	47.2891		2.44	0.01893	6.89203	1.68141	29.8069
2.45	0.03226	6.90516	4.75286	56.3642		2.45	0.0046	6.90516	11.1309	56.3642		2.45	0.01881	6.90516	1.34578	34.7607
2.46	0.03205	6.91829	4.76571	50.9713		2.46	0.00458	6.91829	11.4061	50.9713		2.46	0.01869	6.91829	1.75473	32.1998
2.47	0.03184	6.93142	4.72	49.9565		2.47	0.00456	6.93142	12.2231	49.9565		2.47	0.01858	6.93142	1.70911	30.3107
2.48	0.03164	6.94455	4.58857	51.3772		2.48	0.00454	6.94455	12.8882	51.3772		2.48	0.01846	6.94455	1.66512	34.8867
2.49	0.03144	6.95768	4.74571	53.5517		2.49	0.00452	6.95768	13.746	53.5517		2.49	0.01835	6.95768	1.29364	35.8522
2.5	0.03124	6.97081	4.66286	49.9565		2.5	0.0045	6.97081	14.5231	49.9565		2.5	0.01823	6.97081	1.83293	33.6272
2.51	0.03105	6.98394	4.75429	50.5364		2.51	0.00448	6.98394	15.3343	50.5364		2.51	0.01812	6.98394	1.69608	30.7305
2.52	0.03085	6.99707	4.7	52.479		2.52	0.00446	6.99707	16.2452	52.479		2.52	0.01801	6.99707	1.75636	34.215
2.53	0.03066	7.0102	4.76143	51.8991		2.53	0.00444	7.0102	17.0546	51.8991		2.53	0.0179	7.0102	1.72866	32.0739
2.54	0.03047	7.02333	4.89429	50.5074		2.54	0.00442	7.02333	17.9086	50.5074		2.54	0.01779	7.02333	1.53315	35.6003
2.55	0.03029	7.03646	4.52	50.4494		2.55	0.00441	7.03646	19.4552	50.4494		2.55	0.01768	7.03646	1.62439	30.3107
2.56	0.0301	7.04959	4.71714	56.944		2.56	0.00439	7.04959	20.535	56.944		2.56	0.01758	7.04959	1.66023	33.2914
2.57	0.02992	7.06272	4.73143	56.1902		2.57	0.00437	7.06272	21.8131	56.1902		2.57	0.01747	7.06272	1.75962	28.9253
2.58	0.02974	7.07585	4.77	50.9713		2.58	0.00435	7.07585	22.9991	50.9713		2.58	0.01737	7.07585	1.63905	27.5819
2.59	0.02956	7.08898	4.77714	52.508		2.59	0.00434	7.08898	24.7953	52.508		2.59	0.01727	7.08898	1.55596	29.8069
2.6	0.02938	7.10211	4.76143	53.8417		2.6	0.00432	7.10211	26.5298	53.8417		2.6	0.01717	7.10211	1.59506	29.3031
2.61	0.02921	7.11524	4.68714	55.0884		2.61	0.0043	7.11524	28.2444	55.0884		2.61	0.01707	7.11524	1.86552	35.3065
2.62	0.02903	7.12837	4.67857	49.7246		2.62	0.00429	7.12837	30.1582	49.7246		2.62	0.01697	7.12837	1.67978	30.1847
2.63	0.02886	7.1415	4.64143	51.0293		2.63	0.00427	7.1415	32.5673	51.0293		2.63	0.01687	7.1415	1.88018	31.1083
2.64	0.02869	7.15463	4.68429	53.7837		2.64	0.00426	7.15463	34.7088	53.7837		2.64	0.01677	7.15463	1.7254	33.2074
2.65	0.02853	7.16776	4.87857	52.9139		2.65	0.00424	7.16776	36.9965	52.9139		2.65	0.01668	7.16776	1.52826	31.864
2.66	0.02836	7.18089	4.74857	55.2334		2.66	0.00422	7.18089	39.8639	55.2334		2.66	0.01658	7.18089	1.67001	29.3451
2.67	0.0282	7.19402	4.72571	55.5813		2.67	0.00421	7.19402	42.6108	55.5813		2.67	0.01649	7.19402	1.59995	35.8522
2.68	0.02804	7.20715	4.85143	58.3068		2.68	0.00419	7.20715	46.0571	58.3068		2.68	0.0164	7.20715	1.85249	33.7112
2.69	0.02788	7.22028	4.81143	54.7695		2.69	0.00418	7.22028	49.2746	54.7695		2.69	0.0163	7.22028	1.69119	31.696
2.7	0.02772	7.23341	4.57714	51.7831		2.7	0.00416	7.23341	53.4173	51.7831		2.7	0.01621	7.23341	1.6472	28.9253
2.71	0.02756	7.24654	4.63714	53.5808		2.71	0.00415	7.24654	57.1387	53.5808		2.71	0.01612	7.24654	1.5641	32.7456
2.72	0.02741	7.25967	4.79571	52.0441		2.72	0.00414	7.25967	61.2567	52.0441		2.72	0.01603	7.25967	1.55107	31.3602
2.73	0.02725	7.2728	4.81857	55.2334		2.73	0.00412	7.2728	65.4079	55.2334		2.73	0.01595	7.2728	1.78406	30.9824
2.74	0.0271	7.28593	4.82857	57.205		2.74	0.00411	7.28593	69.3437	57.205		2.74	0.01586	7.28593	1.76939	33.9631
2.75	0.02695	7.29906	4.76714	57.9008		2.75	0.00409	7.29906	74.7227	57.9008		2.75	0.01577	7.29906	1.8313	32.3678
2.76	0.0268	7.31219	4.80429	54.5376		2.76	0.00408	7.31219	78.0864	54.5376		2.76	0.01569	7.31219	1.70748	38.4131
2.77	0.02666	7.32533	4.76	55.2334		2.77	0.00407	7.32533	82.6313	55.2334		2.77	0.0156	7.32533	1.69119	33.2914
2.78	0.02651	7.33846	4.80571	54.5955		2.78	0.00405	7.33846	86.7019	54.5955		2.78	0.01552	7.33846	1.62765	32.8295
2.79	0.02637	7.35159	4.73571	58.0168		2.79	0.00404	7.35159	89.5494	58.0168		2.79	0.01544	7.35159	1.9926	28.9253
2.8	0.02623	7.36472	4.69714	56.4511		2.8	0.00403	7.36472	92.3105	56.4511		2.8	0.01536	7.36472	1.89159	42.6112
2.81	0.02608	7.37785	4.81	53.6387		2.81	0.00402	7.37785	95.6097	53.6387		2.81	0.01528	7.37785	1.65371	34.9286
2.82	0.02595	7.39098	4.68714	54.0157		2.82	0.004	7.39098	97.8992	54.0157		2.82	0.0152	7.39098	1.84434	26.1545
2.83	0.02581	7.40411	4.74429	54.6535		2.83	0.00399	7.40411	99.2039	54.6535		2.83	0.01512	7.40411	1.78569	27.6658
2.84	0.02567	7.41724	4.65	53.9867		2.84	0.00398	7.41724	100	53.9867		2.84	0.01504	7.41724	1.84434	37.3216
2.85	0.02554	7.43037	4.88	53.5517		2.85	0.00397	7.43037	99.5085	53.5517		2.85	0.01496	7.43037	1.79383	36.1461
2.86	0.0254	7.4435	4.81286	59.0896		2.86	0.00396	7.4435	99.0464	59.0896		2.86	0.01489	7.4435	1.69445	32.3678
2.87	0.02527	7.45663	4.77143	58.1038		2.87	0.00395	7.45663	96.6601	58.1038		2.87	0.01481	7.45663	1.859	32.4097
2.88	0.02514	7.46976	4.87286	51.1453		2.88	0.00393	7.46976	93.0459	51.1453		2.88	0.01474	7.46976	1.82316	33.3753
2.89	0.02501	7.48289	4.79429	55.2334		2.89	0.00392	7.48289	86.5055	55.2334		2.89	0.01466	7.48289	1.64231	35.3065
2.9	0.02488	7.49602	4.80429	53.8707		2.9	0.00391	7.49602	80.4319	53.8707		2.9	0.01459	7.49602	1.83619	36.0621
2.91	0.02475	7.50915	4.78143	55.9582		2.91	0.0039	7.50915	71.9103	55.9582		2.91	0.01452	7.50915	1.96653	38.4971
2.92	0.02463	7.52228	4.83	58.2778		2.92	0.00389	7.52228	62.8574	58.2778		2.92	0.01444	7.52228	1.76613	30.3107
2.93	0.0245	7.53541	4.81857	59.0316		2.93	0.00388	7.53541	53.0615	59.0316		2.93	0.01437	7.53541	1.90625	39.3367
2.94	0.02438	7.54854	4.87714	61.902		2.94	0.00387	7.54854	44.5939	61.902		2.94	0.0143	7.54854	2.0203	32.0739
2.95	0.02426	7.56167	4.78143	58.6837		2.95	0.00386	7.56167	36.6009	58.6837		2.95	0.01423	7.56167	1.58691	33.3753
2.96	0.02414	7.5748	4.69286	58.8576		2.96	0.00385	7.5748	29.5756	58.8576		2.96	0.01416	7.5748	1.99423	35.8102
2.97	0.02402	7.58793	4.71857	54.6825		2.97	0.00384	7.58793	24.3294	54.6825		2.97	0.01409	7.58793	2.1539	28.3375
2.98	0.0239	7.60106	4.94	56.886		2.98	0.00383	7.60106	20.0814	56.886		2.98	0.01403	7.60106	2.07407	32.5777
2.99	0.02378	7.61419	4.83143	57.379		2.99	0.00382	7.61419	16.7889	57.379		2.99	0.01396	7.61419	2.03822	35.0126
3	0.02367	7.62732	4.91286	58.6837		3	0.00381	7.62732	14.4623	58.6837		3	0.01389	7.62732	1.6863	36.272
3.01	0.02355	7.64045	4.77429	60.9742		3.01	0.0038	7.64045	12.5998	60.9742		3.01	0.01383	7.64045	1.87692	34.7607
3.02	0.02344	7.65358	4.88714	58.1618		3.02	0.00379	7.65358	11.2818	58.1618		3.02	0.01376	7.65358	1.92906	33.4173
3.03	0.02333	7.66671	4.81857	59.6985		3.03	0.00378	7.66671	10.2049	59.6985		3.03	0.0137	7.66671	2.11317	35.7683
3.04	0.02322	7.67984	4.88571	55.3204		3.04	0.00377	7.67984	9.38126	55.3204		3.04	0.01363	7.67984	1.99912	34.7187
3.05	0.0231	7.69297	4.80571	61.699		3.05	0.00377	7.69297	8.58233	61.699		3.05	0.01357	7.69297	1.95676	35.7263
3.06	0.023	7.7061	4.83714	53.7837		3.06	0.00376	7.7061	7.92193	53.7837		3.06	0.01351	7.7061	1.71888	33.8791
3.07	0.02289	7.71923	4.86571	58.5967		3.07	0.00375	7.71923	7.42758	58.5967		3.07	0.01345	7.71923	2.17182	37.1536
3.08	0.02278	7.73236	4.86714	57.7849		3.08	0.00374	7.73236	7.03191	57.7849		3.08	0.01338	7.73236	2.16531	36.1461
3.09	0.02267	7.74549	4.84857	60.0754		3.09	0.00373	7.74549	6.55084	60.0754		3.09	0.01332	7.74549	2.10176	33.3333
3.1	0.02257	7.75862	4.83143	59.5535		3.1	0.00372	7.75862	6.51194	59.5535		3.1	0.01326	7.75862	1.95676	37.2376
3.11	0.02246	7.77175	4.88714	59.3215		3.11	0.00372	7.77175	6.10583	59.3215		3.11	0.0132	7.77175	1.85574	35.3065
3.12	0.02236	7.78489	4.87714	51.6671		3.12	0.00371	7.78489	5.84205	51.6671		3.12	0.01314	7.78489	2.1262	34.173
3.13	0.02226	7.79802	4.81714	56.3642		3.13	0.0037	7.79802	5.63805	56.3642		3.13	0.01309	7.79802	1.98934	33.7951
3.14	0.02216	7.81115	4.80857	57.263		3.14	0.00369	7.81115	5.40464	57.263		3.14	0.01303	7.81115	1.89159	42.0655
3.15	0.02206	7.82428	4.70286	58.6837		3.15	0.00369	7.82428	5.31639	58.6837		3.15	0.01297	7.82428	1.91929	39.0008
3.16	0.02196	7.83741	4.90429	61.844		3.16	0.00368	7.83741	5.1864	61.844		3.16	0.01291	7.83741	1.95024	36.0621
3.17	0.02186	7.85054	4.75429	52.6529		3.17	0.00367	7.85054	4.84956	52.6529		3.17	0.01286	7.85054	2.25655	29.555
3.18	0.02176	7.86367	4.83143	58.7417		3.18	0.00366	7.86367	4.88941	58.7417		3.18	0.0128	7.86367	2.18486	36.1041
3.19	0.02167	7.8768	4.77714	59.4955		3.19	0.00366	7.8768	4.74044	59.4955		3.19	0.01275	7.8768	2.2207	37.0277
3.2	0.02157	7.88993	4.90286	59.6115		3.2	0.00365	7.88993	4.61614	59.6115		3.2	0.01269	7.88993	1.92092	38.0772
3.21	0.02147	7.90306	4.78857	58.0168		3.21	0.00364	7.90306	4.63038	58.0168		3.21	0.01264	7.90306	1.69282	34.7607
3.22	0.02138	7.91619	4.72143	58.6547		3.22	0.00364	7.91619	4.39791	58.6547		3.22	0.01258	7.91619	2.06592	30.3107
3.23	0.02129	7.92932	4.73143	61.1192		3.23	0.00363	7.92932	4.26507	61.1192		3.23	0.01253	7.92932	2.17182	35.2645
3.24	0.0212	7.94245	4.99714	62.5109		3.24	0.00362	7.94245	4.3201	62.5109		3.24	0.01248	7.94245	1.92906	34.8447
3.25	0.0211	7.95558	4.92714	60.0754		3.25	0.00362	7.95558	4.15785	60.0754		3.25	0.01242	7.95558	1.81012	35.1385
3.26	0.02101	7.96871	4.96714	59.9884		3.26	0.00361	7.96871	3.94341	59.9884		3.26	0.01237	7.96871	2.18486	36.6499
3.27	0.02092	7.98184	4.93714	59.6695		3.27	0.00361	7.98184	4.01837	59.6695		3.27	0.01232	7.98184	2.15227	34.3829
3.28	0.02084	7.99497	4.95714	55.0884		3.28	0.0036	7.99497	3.92728	55.0884		3.28	0.01227	7.99497	2.05289	35.4324
3.29	0.02075	8.0081	4.96429	62.5109		3.29	0.0036	8.0081	3.83145	62.5109		3.29	0.01222	8.0081	2.11317	32.1159
3.3	0.02066	8.02123	5.06571	57.6109		3.3	0.00359	8.02123	3.79634	57.6109		3.3	0.01217	8.02123	1.82642	34.8867
3.31	0.02057	8.03436	4.93286	61.5541		3.31	0.00358	8.03436	3.69766	61.5541		3.31	0.01212	8.03436	2.35104	34.4668
3.32	0.02049	8.04749	5.01571	57.031		3.32	0.00358	8.04749	3.68912	57.031		3.32	0.01207	8.04749	1.93232	36.1041
3.33	0.0204	8.06062	4.84	62.163		3.33	0.00357	8.06062	3.70999	62.163		3.33	0.01202	8.06062	1.95513	32.6616
3.34	0.02032	8.07375	4.94286	60.4813		3.34	0.00357	8.07375	3.53541	60.4813		3.34	0.01197	8.07375	2.3266	36.2301
3.35	0.02024	8.08688	4.81	65.2363		3.35	0.00356	8.08688	3.38549	65.2363		3.35	0.01193	8.08688	2.1425	40.3023
3.36	0.02015	8.10001	4.99429	58.8866		3.36	0.00356	8.10001	3.51074	58.8866		3.36	0.01188	8.10001	2.26469	39.0848
3.37	0.02007	8.11314	5.01857	58.4227		3.37	0.00355	8.11314	3.35418	58.4227		3.37	0.01183	8.11314	2.33475	31.822
3.38	0.01999	8.12627	5.02143	65.6132		3.38	0.00355	8.12627	3.31907	65.6132		3.38	0.01179	8.12627	2.048	37.4895
3.39	0.01991	8.1394	4.94286	60.7422		3.39	0.00354	8.1394	3.31527	60.7422		3.39	0.01174	8.1394	2.11806	35.1385
3.4	0.01983	8.15253	4.88571	59.1186		3.4	0.00354	8.15253	3.20616	59.1186		3.4	0.01169	8.15253	2.23699	33.0814
3.41	0.01975	8.16566	4.78571	59.8144		3.41	0.00354	8.16566	3.30484	59.8144		3.41	0.01165	8.16566	2.02356	39.8824
3.42	0.01967	8.17879	4.94286	58.8576		3.42	0.00353	8.17879	3.20426	58.8576		3.42	0.0116	8.17879	2.06592	37.7834
3.43	0.01959	8.19192	4.95857	60.4813		3.43	0.00353	8.19192	3.11127	60.4813		3.43	0.01156	8.19192	2.33312	38.2871
3.44	0.01952	8.20505	4.85571	57.4079		3.44	0.00352	8.20505	3.06668	57.4079		3.44	0.01151	8.20505	2.16368	35.3904
3.45	0.01944	8.21818	4.89429	62.6268		3.45	0.00352	8.21818	2.88355	62.6268		3.45	0.01147	8.21818	2.31194	35.2225
3.46	0.01937	8.23131	5.04571	62.8008		3.46	0.00352	8.23131	3.06573	62.8008		3.46	0.01143	8.23131	2.34779	41.2259
3.47	0.01929	8.24444	4.91143	63.5547		3.47	0.00351	8.24444	2.93194	63.5547		3.47	0.01138	8.24444	2.4211	38.9169
3.48	0.01922	8.25758	5.08857	65.5842		3.48	0.00351	8.25758	3.10748	65.5842		3.48	0.01134	8.25758	2.22396	39.2947
3.49	0.01914	8.27071	4.86	61.1482		3.49	0.00351	8.27071	2.98602	61.1482		3.49	0.0113	8.27071	2.33964	37.1536
3.5	0.01907	8.28384	5.00857	56.7991		3.5	0.0035	8.28384	3.09704	56.7991		3.5	0.01126	8.28384	2.41784	35.4324
3.51	0.019	8.29697	5.17	65.9032		3.51	0.0035	8.29697	2.91012	65.9032		3.51	0.01122	8.29697	2.56448	35.2645
3.52	0.01893	8.3101	5.06571	61.0322		3.52	0.0035	8.3101	2.90063	61.0322		3.52	0.01118	8.3101	2.26306	36.8598
3.53	0.01886	8.32323	5.02571	64.0476		3.53	0.00349	8.32323	2.79246	64.0476		3.53	0.01113	8.32323	2.2875	38.2452
3.54	0.01878	8.33636	4.94571	60.1624		3.54	0.00349	8.33636	2.85318	60.1624		3.54	0.01109	8.33636	2.3266	37.0277
3.55	0.01871	8.34949	4.93429	58.6547		3.55	0.00349	8.34949	2.77538	58.6547		3.55	0.01105	8.34949	2.26632	38.2452
3.56	0.01865	8.36262	4.84714	61.2062		3.56	0.00348	8.36262	2.80005	61.2062		3.56	0.01101	8.36262	2.5433	39.5466
3.57	0.01858	8.37575	5.04857	67.0629		3.57	0.00348	8.37575	2.80859	67.0629		3.57	0.01098	8.37575	2.43088	42.1914
3.58	0.01851	8.38888	5.04714	66.0771		3.58	0.00348	8.38888	2.69852	66.0771		3.58	0.01094	8.38888	2.27284	38.581
3.59	0.01844	8.40201	5.05429	63.3517		3.59	0.00348	8.40201	2.62831	63.3517		3.59	0.0109	8.40201	2.27936	39.5886
3.6	0.01837	8.41514	4.84143	65.3523		3.6	0.00347	8.41514	2.68619	65.3523		3.6	0.01086	8.41514	2.16694	41.9815
3.61	0.01831	8.42827	4.84429	63.1487		3.61	0.00347	8.42827	2.63495	63.1487		3.61	0.01082	8.42827	2.29891	33.4593
3.62	0.01824	8.4414	5.05714	64.1055		3.62	0.00347	8.4414	2.52773	64.1055		3.62	0.01078	8.4414	2.31031	42.3174
3.63	0.01818	8.45453	5.01	58.2198		3.63	0.00347	8.45453	2.60459	58.2198		3.63	0.01075	8.45453	2.29891	35.2225
3.64	0.01811	8.46766	5.13714	53.6967		3.64	0.00347	8.46766	2.64444	53.6967		3.64	0.01071	8.46766	2.36571	39.6725
3.65	0.01805	8.48079	4.96143	62.4239		3.65	0.00346	8.48079	2.55999	62.4239		3.65	0.01067	8.48079	2.4097	41.9815
3.66	0.01799	8.49392	4.96571	64.0476		3.66	0.00346	8.49392	2.55145	64.0476		3.66	0.01064	8.49392	2.36897	40.932
3.67	0.01792	8.50705	5.26429	62.6558		3.67	0.00346	8.50705	2.59794	62.6558		3.67	0.0106	8.50705	2.57751	43.283
3.68	0.01786	8.52018	5.24429	64.3375		3.68	0.00346	8.52018	2.64444	64.3375		3.68	0.01056	8.52018	2.73555	33.7951
3.69	0.0178	8.53331	4.96286	65.0913		3.69	0.00346	8.53331	2.65393	65.0913		3.69	0.01053	8.53331	2.45858	38.3711
3.7	0.01774	8.54644	5.05	63.0907		3.7	0.00346	8.54644	2.56568	63.0907		3.7	0.01049	8.54644	2.47976	39.7145
3.71	0.01768	8.55957	4.94857	63.9606		3.71	0.00345	8.55957	2.51065	63.9606		3.71	0.01046	8.55957	2.64594	39.7985
3.72	0.01761	8.5727	5.11571	61.0322		3.72	0.00345	8.5727	2.36832	61.0322		3.72	0.01042	8.5727	2.37548	35.8942
3.73	0.01755	8.58583	4.96714	60.4233		3.73	0.00345	8.58583	2.48408	60.4233		3.73	0.01039	8.58583	2.47161	39.7985
3.74	0.0175	8.59896	4.95429	64.5405		3.74	0.00345	8.59896	2.46795	64.5405		3.74	0.01036	8.59896	2.55633	41.6877
3.75	0.01744	8.61209	5.08429	66.0771		3.75	0.00345	8.61209	2.42525	66.0771		3.75	0.01032	8.61209	2.57751	40.1763
3.76	0.01738	8.62522	5.00857	66.715		3.76	0.00345	8.62522	2.52678	66.715		3.76	0.01029	8.62522	2.73066	36.7338
3.77	0.01732	8.63835	5.05286	60.3943		3.77	0.00345	8.63835	2.38635	60.3943		3.77	0.01026	8.63835	2.43902	44.9622
3.78	0.01726	8.65148	4.95	66.715		3.78	0.00345	8.65148	2.3911	66.715		3.78	0.01022	8.65148	2.44228	42.7372
3.79	0.01721	8.66461	5.05857	66.599		3.79	0.00345	8.66461	2.31614	66.599		3.79	0.01019	8.66461	2.33964	38.1612
3.8	0.01715	8.67774	4.89714	66.715		3.8	0.00345	8.67774	2.50875	66.715		3.8	0.01016	8.67774	2.68179	41.3518
3.81	0.01709	8.69087	5.09857	67.1789		3.81	0.00345	8.69087	2.45562	67.1789		3.81	0.01013	8.69087	2.54656	37.5735
3.82	0.01704	8.704	5.06714	60.9162		3.82	0.00345	8.704	2.3911	60.9162		3.82	0.01009	8.704	2.61336	42.6952
3.83	0.01698	8.71714	5.00286	63.5547		3.83	0.00345	8.71714	2.21746	63.5547		3.83	0.01006	8.71714	2.46835	40.974
3.84	0.01693	8.73027	5.07571	64.9464		3.84	0.00345	8.73027	2.1833	64.9464		3.84	0.01003	8.73027	2.61336	39.5046
3.85	0.01687	8.7434	5.13857	66.802		3.85	0.00345	8.7434	2.33132	66.802		3.85	0.01	8.7434	2.32172	38.0772
3.86	0.01682	8.75653	5.04429	60.7133		3.86	0.00345	8.75653	2.33511	60.7133		3.86	0.00997	8.75653	2.7714	41.4358
3.87	0.01677	8.76966	5.22571	61.4671		3.87	0.00345	8.76966	2.33701	61.4671		3.87	0.00994	8.76966	2.84308	36.8178
3.88	0.01671	8.78279	5.07143	62.8008		3.88	0.00345	8.78279	2.23928	62.8008		3.88	0.00991	8.78279	2.62802	41.8136
3.89	0.01666	8.79592	5.13429	65.0623		3.89	0.00345	8.79592	2.25636	65.0623		3.89	0.00988	8.79592	2.78443	38.3291
3.9	0.01661	8.80905	5.15429	64.5694		3.9	0.00345	8.80905	2.25921	64.5694		3.9	0.00985	8.80905	2.59869	42.2754
3.91	0.01656	8.82218	5.17857	59.9014		3.91	0.00345	8.82218	2.29336	59.9014		3.91	0.00982	8.82218	2.54004	47.8589
3.92	0.01651	8.83531	5.25143	67.2659		3.92	0.00345	8.83531	2.21271	67.2659		3.92	0.00979	8.83531	2.6769	44.4165
3.93	0.01646	8.84844	5.42	63.5257		3.93	0.00345	8.84844	2.19943	63.5257		3.93	0.00976	8.84844	2.68016	44.5844
3.94	0.01641	8.86157	5.38143	67.7008		3.94	0.00345	8.86157	2.09221	67.7008		3.94	0.00973	8.86157	2.68667	40.0924
3.95	0.01636	8.8747	5.34714	65.0623		3.95	0.00345	8.8747	2.28483	65.0623		3.95	0.0097	8.8747	2.67853	42.7372
3.96	0.01631	8.88783	5.45429	65.1203		3.96	0.00346	8.88783	2.23359	65.1203		3.96	0.00967	8.88783	2.98483	41.6877
3.97	0.01626	8.90096	5.14	64.3375		3.97	0.00346	8.90096	2.07039	64.3375		3.97	0.00965	8.90096	2.84634	41.7716
3.98	0.01621	8.91409	5.51429	65.1203		3.98	0.00346	8.91409	2.18045	65.1203		3.98	0.00962	8.91409	2.84308	39.7985
3.99	0.01616	8.92722	5.46143	66.57		3.99	0.00346	8.92722	2.1444	66.57		3.99	0.00959	8.92722	2.68179	40.974
4	0.01611	8.94035	5.59857	58.9446		4	0.00346	8.94035	2.24782	58.9446		4	0.00956	8.94035	3.0109	41.1419
4.01	0.01607	8.95348	5.77429	64.0765		4.01	0.00346	8.95348	2.28103	64.0765		4.01	0.00954	8.95348	2.97017	37.7834
4.02	0.01602	8.96661	5.84714	63.4097		4.02	0.00347	8.96661	2.27249	63.4097		4.02	0.00951	8.96661	3.16731	44.0386
4.03	0.01597	8.97974	5.84857	62.8298		4.03	0.00347	8.97974	2.24782	62.8298		4.03	0.00948	8.97974	3.43777	43.6188
4.04	0.01593	8.99287	5.96	63.0038		4.04	0.00347	8.99287	2.20322	63.0038		4.04	0.00946	8.99287	3.1331	43.0311
4.05	0.01588	9.006	5.77143	67.5848		4.05	0.00347	9.006	2.16432	67.5848		4.05	0.00943	9.006	3.2667	43.3669
4.06	0.01583	9.01913	5.62714	62.9168		4.06	0.00347	9.01913	2.11593	62.9168		4.06	0.0094	9.01913	3.43288	47.1033
4.07	0.01579	9.03226	5.61	69.0055		4.07	0.00348	9.03226	2.15958	69.0055		4.07	0.00938	9.03226	3.28625	36.9018
4.08	0.01574	9.04539	5.73857	65.1493		4.08	0.00348	9.04539	2.07323	65.1493		4.08	0.00935	9.04539	3.54204	44.1226
4.09	0.0157	9.05852	5.87857	65.9901		4.09	0.00348	9.05852	2.13016	65.9901		4.09	0.00933	9.05852	2.85938	43.3249
4.1	0.01566	9.07165	6.01714	64.4245		4.1	0.00348	9.07165	2.19658	64.4245		4.1	0.0093	9.07165	3.23248	52.5609
4.11	0.01561	9.08478	6.31714	62.4819		4.11	0.00349	9.08478	2.24592	62.4819		4.11	0.00928	9.08478	3.15916	41.6037
4.12	0.01557	9.09791	6.6	63.6126		4.12	0.00349	9.09791	2.00112	63.6126		4.12	0.00925	9.09791	3.8125	41.0999
4.13	0.01552	9.11104	7.11857	65.4393		4.13	0.00349	9.11104	2.11498	65.4393		4.13	0.00923	9.11104	4.07156	44.2905
4.14	0.01548	9.12417	7.68571	63.9026		4.14	0.0035	9.12417	2.08272	63.9026		4.14	0.0092	9.12417	3.90863	43.0731
4.15	0.01544	9.1373	8.27286	67.4108		4.15	0.0035	9.1373	2.02105	67.4108		4.15	0.00918	9.1373	3.86953	44.2066
4.16	0.0154	9.15043	8.04571	65.9032		4.16	0.0035	9.15043	2.16337	65.9032		4.16	0.00915	9.15043	3.60884	44.2485
4.17	0.01536	9.16356	7.97	67.0629		4.17	0.00351	9.16356	2.03623	67.0629		4.17	0.00913	9.16356	4.30617	46.3476
4.18	0.01531	9.1767	8.13286	64.6854		4.18	0.00351	9.1767	2.05805	64.6854		4.18	0.00911	9.1767	4.84709	44.6264
4.19	0.01527	9.18983	9.25571	67.1499		4.19	0.00351	9.18983	2.11783	67.1499		4.19	0.00908	9.18983	4.67276	45.9698
4.2	0.01523	9.20296	10.5271	66.773		4.2	0.00352	9.20296	2.17286	66.773		4.2	0.00906	9.20296	4.70209	45.424
4.21	0.01519	9.21609	11.7357	68.6576		4.21	0.00352	9.21609	2.09506	68.6576		4.21	0.00904	9.21609	4.62062	43.115
4.22	0.01515	9.22922	12.2357	67.2079		4.22	0.00353	9.22922	2.15104	67.2079		4.22	0.00901	9.22922	4.89597	44.1226
4.23	0.01511	9.24235	12.2614	71.2091		4.23	0.00353	9.24235	2.08841	71.2091		4.23	0.00899	9.24235	5.30655	45.2141
4.24	0.01507	9.25548	11.4157	61.3511		4.24	0.00353	9.25548	2.0163	61.3511		4.24	0.00897	9.25548	6.01528	41.0579
4.25	0.01503	9.26861	11.5286	65.1203		4.25	0.00354	9.26861	2.05236	65.1203		4.25	0.00894	9.26861	6.07557	46.0117
4.26	0.015	9.28174	11.5129	61.5831		4.26	0.00354	9.28174	2.00492	61.5831		4.26	0.00892	9.28174	6.04135	44.5004
4.27	0.01496	9.29487	12.7343	64.7144		4.27	0.00355	9.29487	1.97835	64.7144		4.27	0.0089	9.29487	5.97618	46.0117
4.28	0.01492	9.308	13.02	67.4978		4.28	0.00355	9.308	1.92901	67.4978		4.28	0.00888	9.308	5.7546	42.5273
4.29	0.01488	9.32113	12.9329	69.7014		4.29	0.00356	9.32113	1.94893	69.7014		4.29	0.00886	9.32113	6.57901	42.9891
4.3	0.01484	9.33426	13.7457	64.1925		4.3	0.00356	9.33426	2.08177	64.1925		4.3	0.00884	9.33426	7.48815	39.2527
4.31	0.01481	9.34739	15.4343	64.9754		4.31	0.00357	9.34739	2.05331	64.9754		4.31	0.00881	9.34739	8.03558	47.649
4.32	0.01477	9.36052	19.0714	65.8162		4.32	0.00357	9.36052	2.04666	65.8162		4.32	0.00879	9.36052	8.85674	45.466
4.33	0.01473	9.37365	25.9257	61.4671		4.33	0.00358	9.37365	2.0182	61.4671		4.33	0.00877	9.37365	9.57851	42.5273
4.34	0.0147	9.38678	38.3414	66.3091		4.34	0.00358	9.38678	2.02579	66.3091		4.34	0.00875	9.38678	10.9618	45.6339
4.35	0.01466	9.39991	55.5714	61.2641		4.35	0.00359	9.39991	1.91762	61.2641		4.35	0.00873	9.39991	13.0326	46.6835
4.36	0.01463	9.41304	74.9257	62.076		4.36	0.00359	9.41304	2.05331	62.076		4.36	0.00871	9.41304	13.9743	43.199
4.37	0.01459	9.42617	97.23	64.1925		4.37	0.0036	9.42617	2.05046	64.1925		4.37	0.00869	9.42617	14.538	44.9202
4.38	0.01455	9.4393	97.13	70.5132		4.38	0.00361	9.4393	1.94514	70.5132		4.38	0.00867	9.4393	17.9155	38.749
4.39	0.01452	9.45243	79.6743	65.3813		4.39	0.00361	9.45243	1.95463	65.3813		4.39	0.00865	9.45243	21.4885	41.4358
4.4	0.01449	9.46556	53.8529	66.9469		4.4	0.00362	9.46556	2.00586	66.9469		4.4	0.00863	9.46556	24.11	43.7448
4.41	0.01445	9.47869	32.9871	63.7576		4.41	0.00362	9.47869	2.08557	63.7576		4.41	0.00861	9.47869	25.49	46.2217
4.42	0.01442	9.49182	19.4157	66.3091		4.42	0.00363	9.49182	2.12447	66.3091		4.42	0.00859	9.49182	27.6341	44.2066
4.43	0.01438	9.50495	12.4143	68.6576		4.43	0.00364	9.50495	2.00207	68.6576		4.43	0.00857	9.50495	29.9298	46.2217
4.44	0.01435	9.51808	8.85714	69.0055		4.44	0.00364	9.51808	1.96981	69.0055		4.44	0.00855	9.51808	25.8631	41.3098
4.45	0.01432	9.53121	7.58857	63.6996		4.45	0.00365	9.53121	2.02199	63.6996		4.45	0.00853	9.53121	21.7899	46.0117
4.46	0.01428	9.54434	6.65286	64.4535		4.46	0.00366	9.54434	1.91572	64.4535		4.46	0.00851	9.54434	17.1579	48.4467
4.47	0.01425	9.55747	6.98	63.3807		4.47	0.00366	9.55747	1.86449	63.3807		4.47	0.0085	9.55747	13.5507	44.5844
4.48	0.01422	9.5706	7.84	67.4688		4.48	0.00367	9.5706	2.00492	67.4688		4.48	0.00848	9.5706	10.8037	45.1301
4.49	0.01419	9.58373	8.71714	62.4239		4.49	0.00368	9.58373	1.94134	62.4239		4.49	0.00846	9.58373	10.0038	49.5802
4.5	0.01415	9.59686	7.84143	65.2073		4.5	0.00369	9.59686	1.87113	65.2073		4.5	0.00844	9.59686	8.60583	47.9429
4.51	0.01412	9.60999	7.35714	67.8748		4.51	0.00369	9.60999	1.94704	67.8748		4.51	0.00842	9.60999	7.59894	43.157
4.52	0.01409	9.62312	6.90714	66.2801		4.52	0.0037	9.62312	1.97076	66.2801		4.52	0.0084	9.62312	7.17858	42.8212
4.53	0.01406	9.63625	6.35714	65.5552		4.53	0.00371	9.63625	2.07228	65.5552		4.53	0.00839	9.63625	6.85762	48.9085
4.54	0.01403	9.64939	6.4	67.4978		4.54	0.00372	9.64939	2.1017	67.4978		4.54	0.00837	9.64939	6.28085	46.3896
4.55	0.014	9.66252	6.59571	71.383		4.55	0.00373	9.66252	1.98784	71.383		4.55	0.00835	9.66252	5.26256	49.3283
4.56	0.01397	9.67565	6.25143	67.3529		4.56	0.00373	9.67565	2.00966	67.3529		4.56	0.00833	9.67565	4.67276	44.6683
4.57	0.01394	9.68878	6.19429	68.8895		4.57	0.00374	9.68878	2.13396	68.8895		4.57	0.00832	9.68878	3.8679	43.115
4.58	0.01391	9.70191	5.87857	67.2369		4.58	0.00375	9.70191	2.04572	67.2369		4.58	0.0083	9.70191	4.06178	47.3132
4.59	0.01388	9.71504	5.78857	63.7866		4.59	0.00376	9.71504	1.9774	63.7866		4.59	0.00828	9.71504	3.80599	50.3359
4.6	0.01385	9.72817	5.69286	68.1067		4.6	0.00377	9.72817	2.03338	68.1067		4.6	0.00826	9.72817	3.84183	47.3552
4.61	0.01382	9.7413	5.44429	66.8889		4.61	0.00378	9.7413	2.02674	66.8889		4.61	0.00825	9.7413	3.69845	43.9966
4.62	0.01379	9.75443	5.55714	64.1345		4.62	0.00379	9.75443	1.90244	64.1345		4.62	0.00823	9.75443	3.84346	48.0269
4.63	0.01376	9.76756	5.42429	65.7582		4.63	0.0038	9.76756	1.99353	65.7582		4.63	0.00821	9.76756	3.42311	49.2443
4.64	0.01374	9.78069	5.39286	65.6132		4.64	0.00381	9.78069	2.12162	65.6132		4.64	0.0082	9.78069	3.78318	47.5231
4.65	0.01371	9.79382	5.34143	66.686		4.65	0.00382	9.79382	2.03907	66.686		4.65	0.00818	9.79382	3.5062	48.0688
4.66	0.01368	9.80695	5.44286	67.0919		4.66	0.00382	9.80695	2.06944	67.0919		4.66	0.00817	9.80695	3.62677	45.6759
4.67	0.01365	9.82008	5.54429	60.6553		4.67	0.00383	9.82008	2.15578	60.6553		4.67	0.00815	9.82008	4.01127	45.6339
4.68	0.01362	9.83321	5.24714	64.6274		4.68	0.00384	9.83321	2.10834	64.6274		4.68	0.00813	9.83321	3.70171	45.34
4.69	0.0136	9.84634	5.40429	64.7434		4.69	0.00386	9.84634	2.28767	64.7434		4.69	0.00812	9.84634	4.34039	46.3056
4.7	0.01357	9.85947	5.44429	73.4706		4.7	0.00387	9.85947	2.15768	73.4706		4.7	0.0081	9.85947	4.12207	52.225
4.71	0.01354	9.8726	5.43857	64.3955		4.71	0.00388	9.8726	2.20607	64.3955		4.71	0.00809	9.8726	4.23774	48.9924
4.72	0.01352	9.88573	5.56	65.0333		4.72	0.00389	9.88573	2.3019	65.0333		4.72	0.00807	9.88573	4.63203	48.5726
4.73	0.01349	9.89886	5.38857	67.3819		4.73	0.0039	9.89886	2.42431	67.3819		4.73	0.00806	9.89886	4.15302	47.5231
4.74	0.01347	9.91199	5.41286	64.6854		4.74	0.00391	9.91199	2.47839	64.6854		4.74	0.00804	9.91199	4.21005	41.1839
4.75	0.01344	9.92512	5.41714	66.483		4.75	0.00392	9.92512	2.5097	66.483		4.75	0.00803	9.92512	3.71312	41.5617
4.76	0.01341	9.93825	5.45571	67.8457		4.76	0.00393	9.93825	2.51065	67.8457		4.76	0.00801	9.93825	3.52901	46.5575
4.77	0.01339	9.95138	5.43857	68.0197		4.77	0.00394	9.95138	2.50591	68.0197		4.77	0.008	9.95138	3.57789	50.084
4.78	0.01336	9.96451	5.45	66.483		4.78	0.00396	9.96451	2.69947	66.483		4.78	0.00798	9.96451	3.88582	50.6717
4.79	0.01334	9.97764	5.54143	71.441		4.79	0.00397	9.97764	2.75925	71.441		4.79	0.00797	9.97764	3.59907	43.199
4.8	0.01331	9.99077	5.39286	65.4103		4.8	0.00398	9.99077	2.8437	65.4103		4.8	0.00796	9.99077	3.82391	49.2863
4.81	0.01329	10.0039	5.33714	67.3529		4.81	0.00399	10.0039	2.87406	67.3529		4.81	0.00794	10.0039	3.6398	48.6566
4.82	0.01326	10.017	5.31143	68.8025		4.82	0.00401	10.017	3.09894	68.8025		4.82	0.00793	10.017	3.84346	47.9849
4.83	0.01324	10.0302	5.23857	71.0351		4.83	0.00402	10.0302	3.0496	71.0351		4.83	0.00791	10.0302	3.39704	47.1453
4.84	0.01322	10.0433	5.39714	64.8304		4.84	0.00403	10.0433	3.15397	64.8304		4.84	0.0079	10.0433	3.2667	50.2939
4.85	0.01319	10.0564	5.33429	67.9907		4.85	0.00404	10.0564	3.29725	67.9907		4.85	0.00789	10.0564	3.35956	46.2217
4.86	0.01317	10.0695	5.35857	62.8588		4.86	0.00406	10.0696	3.48037	62.8588		4.86	0.00787	10.0696	3.6675	50.042
4.87	0.01315	10.0827	5.44857	69.2375		4.87	0.00407	10.0827	3.44337	69.2375		4.87	0.00786	10.0827	3.25203	48.8245
4.88	0.01312	10.0958	5.45857	65.5262		4.88	0.00408	10.0958	3.7878	65.5262		4.88	0.00785	10.0958	3.50457	49.1604
4.89	0.0131	10.109	5.39286	69.9043		4.89	0.0041	10.1089	3.92728	69.9043		4.89	0.00783	10.1089	3.24714	44.4165
4.9	0.01308	10.1221	5.48286	63.5257		4.9	0.00411	10.1221	4.0791	63.5257		4.9	0.00782	10.1221	3.53064	51.3014
4.91	0.01306	10.1352	5.55	70.5132		4.91	0.00413	10.1352	4.27171	70.5132		4.91	0.00781	10.1352	3.27647	46.8934
4.92	0.01303	10.1483	5.3	65.4393		4.92	0.00414	10.1483	4.54403	65.4393		4.92	0.00779	10.1483	3.30091	51.6793
4.93	0.01301	10.1615	5.30571	65.0333		4.93	0.00416	10.1615	5.02699	65.0333		4.93	0.00778	10.1615	3.39541	45.7179
4.94	0.01299	10.1746	5.32857	67.8168		4.94	0.00417	10.1746	5.1067	67.8168		4.94	0.00777	10.1746	3.46221	48.4887
4.95	0.01297	10.1877	5.27143	67.3529		4.95	0.00419	10.1877	5.54032	67.3529		4.95	0.00776	10.1877	3.36771	48.7825
4.96	0.01295	10.2009	5.32429	61.6411		4.96	0.0042	10.2009	5.82687	61.6411		4.96	0.00774	10.2009	3.54856	54.1142
4.97	0.01293	10.214	5.49	66.0191		4.97	0.00422	10.214	6.1362	66.0191		4.97	0.00773	10.214	3.47524	53.0227
4.98	0.0129	10.2271	5.35571	67.6718		4.98	0.00423	10.2271	6.43698	67.6718		4.98	0.00772	10.2271	3.76525	51.7632
4.99	0.01288	10.2402	5.50714	67.5558		4.99	0.00425	10.2402	6.8336	67.5558		4.99	0.00771	10.2402	3.43614	47.1872
5	0.01286	10.2534	5.34429	62.1339		5	0.00427	10.2534	7.42283	62.1339		5	0.00769	10.2534	3.50783	51.9312
5.01	0.01284	10.2665	5.38571	72.0789		5.01	0.00428	10.2665	8.08134	72.0789		5.01	0.00768	10.2665	3.81576	48.1528
5.02	0.01282	10.2796	5.31714	71.557		5.02	0.0043	10.2796	8.65349	71.557		5.02	0.00767	10.2796	3.89071	50
5.03	0.0128	10.2928	5.39286	67.5268		5.03	0.00432	10.2928	9.10324	67.5268		5.03	0.00766	10.2928	3.68868	50.2939
5.04	0.01278	10.3059	5.27857	71.499		5.04	0.00434	10.3059	9.97903	71.499		5.04	0.00765	10.3059	3.59581	55.5416
5.05	0.01276	10.319	5.37429	65.1203		5.05	0.00435	10.319	10.7172	65.1203		5.05	0.00764	10.319	3.62188	51.4274
5.06	0.01274	10.3322	5.24143	68.2517		5.06	0.00437	10.3322	11.3084	68.2517		5.06	0.00762	10.3322	3.95588	48.4467
5.07	0.01272	10.3453	5.39	64.9174		5.07	0.00439	10.3453	12.1367	64.9174		5.07	0.00761	10.3453	3.48176	50.1679
5.08	0.01271	10.3584	5.50714	68.3387		5.08	0.00441	10.3584	12.8094	68.3387		5.08	0.0076	10.3584	3.44266	49.7481
5.09	0.01269	10.3715	5.27	67.5558		5.09	0.00443	10.3716	13.968	67.5558		5.09	0.00759	10.3716	3.47361	48.1948
5.1	0.01267	10.3847	5.47857	66.425		5.1	0.00445	10.3847	14.4899	66.425		5.1	0.00758	10.3847	3.78806	48.0269
5.11	0.01265	10.3978	5.17143	67.0919		5.11	0.00447	10.3978	15.0155	67.0919		5.11	0.00757	10.3978	3.26995	53.9043
5.12	0.01263	10.4109	5.46286	63.6126		5.12	0.00449	10.4109	15.933	63.6126		5.12	0.00756	10.4109	3.56485	44.4165
5.13	0.01261	10.4241	5.33857	69.0345		5.13	0.00451	10.4241	16.6921	69.0345		5.13	0.00755	10.4241	3.60396	53.7783
5.14	0.01259	10.4372	5.16143	63.6706		5.14	0.00453	10.4372	16.8117	63.6706		5.14	0.00754	10.4372	3.74081	55.0378
5.15	0.01258	10.4503	5.52571	69.1215		5.15	0.00455	10.4503	17.2728	69.1215		5.15	0.00753	10.4503	3.30254	47.4811
5.16	0.01256	10.4635	5.23143	67.1789		5.16	0.00457	10.4635	17.4948	67.1789		5.16	0.00752	10.4635	3.45243	54.8279
5.17	0.01254	10.4766	5.43286	66.744		5.17	0.00459	10.4766	17.8175	66.744		5.17	0.00751	10.4766	3.80599	50.5038
5.18	0.01252	10.4897	5.41571	64.0186		5.18	0.00461	10.4897	17.5347	64.0186		5.18	0.0075	10.4897	3.62351	50.2099
5.19	0.01251	10.5029	5.17286	67.9907		5.19	0.00463	10.5029	17.344	67.9907		5.19	0.00749	10.5029	3.45895	50.4618
5.2	0.01249	10.516	5.28143	65.3233		5.2	0.00465	10.516	17.0565	65.3233		5.2	0.00748	10.516	3.47036	55.8774
5.21	0.01247	10.5291	5.24571	67.8457		5.21	0.00468	10.5291	15.9852	67.8457		5.21	0.00747	10.5291	3.42636	46.8514
5.22	0.01246	10.5422	5.34571	65.7292		5.22	0.0047	10.5422	15.0241	65.7292		5.22	0.00746	10.5422	3.47361	48.4467
5.23	0.01244	10.5554	5.27714	67.4398		5.23	0.00472	10.5554	13.8835	67.4398		5.23	0.00745	10.5554	3.46221	53.1066
5.24	0.01242	10.5685	5.31	69.5564		5.24	0.00475	10.5685	12.3388	69.5564		5.24	0.00744	10.5685	3.6675	50.7137
5.25	0.01241	10.5816	5.37714	62.3659		5.25	0.00477	10.5816	10.8785	62.3659		5.25	0.00743	10.5816	3.42636	51.6373
5.26	0.01239	10.5948	5.43	67.3239		5.26	0.00479	10.5948	9.63934	67.3239		5.26	0.00742	10.5948	3.37586	51.1755
5.27	0.01238	10.6079	5.28857	68.5416		5.27	0.00482	10.6079	7.88492	68.5416		5.27	0.00741	10.6079	3.51435	49.7901
5.28	0.01236	10.621	5.30571	63.2357		5.28	0.00484	10.621	6.74726	63.2357		5.28	0.0074	10.621	3.68216	52.8547
5.29	0.01235	10.6342	5.27429	67.8748		5.29	0.00487	10.6342	5.8468	67.8748		5.29	0.00739	10.6342	3.57952	50.7557
5.3	0.01233	10.6473	5.29286	64.2505		5.3	0.00489	10.6473	4.94065	64.2505		5.3	0.00738	10.6473	3.48013	51.2595
5.31	0.01232	10.6604	5.29714	65.8742		5.31	0.00492	10.6604	4.20339	65.8742		5.31	0.00737	10.6604	3.83368	51.5533
5.32	0.0123	10.6736	5.52429	68.3387		5.32	0.00495	10.6735	3.63504	68.3387		5.32	0.00737	10.6735	3.81902	49.8321
5.33	0.01229	10.6867	5.53	65.8452		5.33	0.00497	10.6867	3.41775	65.8452		5.33	0.00736	10.6867	3.50457	51.7212
5.34	0.01227	10.6998	5.40143	69.7304		5.34	0.005	10.6998	3.11886	69.7304		5.34	0.00735	10.6998	3.58929	51.2175
5.35	0.01226	10.7129	5.60571	67.9907		5.35	0.00503	10.7129	2.89493	67.9907		5.35	0.00734	10.7129	3.62025	59.5298
5.36	0.01224	10.7261	5.65429	73.6445		5.36	0.00506	10.7261	2.70991	73.6445		5.36	0.00733	10.7261	3.92004	51.0076
5.37	0.01223	10.7392	5.59	66.715		5.37	0.00509	10.7392	2.64539	66.715		5.37	0.00732	10.7392	3.51598	52.0151
5.38	0.01222	10.7523	5.75143	62.6558		5.38	0.00512	10.7523	2.58276	62.6558		5.38	0.00731	10.7523	3.90374	52.7288
5.39	0.0122	10.7655	5.64429	68.1357		5.39	0.00514	10.7655	2.59225	68.1357		5.39	0.00731	10.7655	3.99824	46.9353
5.4	0.01219	10.7786	5.95143	69.3534		5.4	0.00517	10.7786	2.47365	69.3534		5.4	0.0073	10.7786	3.8679	52.0991
5.41	0.01217	10.7917	6.25143	68.5706		5.41	0.0052	10.7917	2.36548	68.5706		5.41	0.00729	10.7917	4.02594	50.2519
5.42	0.01216	10.8049	6.96429	67.5558		5.42	0.00524	10.8049	2.20607	67.5558		5.42	0.00728	10.8049	3.69845	54.9958
5.43	0.01215	10.818	7.69286	65.5842		5.43	0.00527	10.818	2.22125	65.5842		5.43	0.00727	10.818	3.46058	56.843
5.44	0.01214	10.8311	8.54	67.8457		5.44	0.0053	10.8311	2.26585	67.8457		5.44	0.00727	10.8311	3.85323	56.0453
5.45	0.01223	10.8442	9.54714	63.0907		5.45	0.00533	10.8442	2.27818	63.0907		5.45	0.00726	10.8442	3.71475	53.4005
5.46	0.01222	10.8574	8.76571	67.0629		5.46	0.00536	10.8574	2.1852	67.0629		5.46	0.00725	10.8574	3.8402	54.66
5.47	0.01221	10.8705	8.42286	71.383		5.47	0.0054	10.8705	2.10834	71.383		5.47	0.00724	10.8705	4.11392	51.2595
5.48	0.0122	10.8836	8.12714	67.7298		5.48	0.00543	10.8836	2.11498	67.7298		5.48	0.00724	10.8836	4.06015	55.3317
5.49	0.01218	10.8968	7.78857	64.6274		5.49	0.00547	10.8968	2.02959	64.6274		5.49	0.00723	10.8968	4.18561	53.4845
5.5	0.01217	10.9099	7.79714	67.9037		5.5	0.0055	10.9099	2.14914	67.9037		5.5	0.00722	10.9099	4.18398	52.1411
5.51	0.01216	10.923	8.20143	66.802		5.51	0.00554	10.923	2.15009	66.802		5.51	0.00722	10.923	4.07482	56.0034
5.52	0.01215	10.9361	7.55143	66.686		5.52	0.00557	10.9362	1.98973	66.686		5.52	0.00721	10.9362	4.39415	54.45
5.53	0.01214	10.9493	7.20857	71.615		5.53	0.00561	10.9493	2.06374	71.615		5.53	0.0072	10.9493	4.50169	51.9731
5.54	0.01213	10.9624	6.66286	64.4245		5.54	0.00565	10.9624	2.0163	64.4245		5.54	0.00719	10.9624	4.67276	54.9958
5.55	0.01212	10.9755	6.84	67.9327		5.55	0.00568	10.9755	1.9309	67.9327		5.55	0.00719	10.9755	5.22346	54.1981
5.56	0.01211	10.9887	7.19143	69.7304		5.56	0.00572	10.9887	2.03718	69.7304		5.56	0.00718	10.9887	5.39942	55.7934
5.57	0.0121	11.0018	7.66857	69.1795		5.57	0.00576	11.0018	2.05615	69.1795		5.57	0.00717	11.0018	5.20227	54.2821
5.58	0.01208	11.0149	8.06429	66.3961		5.58	0.0058	11.0149	1.95747	66.3961		5.58	0.00717	11.0149	5.3261	53.4845
5.59	0.01207	11.0281	8.28714	66.2511		5.59	0.00584	11.0281	1.82558	66.2511		5.59	0.00716	11.0281	5.55746	56.1713
5.6	0.01206	11.0412	9.04286	67.9037		5.6	0.00588	11.0412	1.98689	67.9037		5.6	0.00716	11.0412	5.96966	50.5038
5.61	0.01205	11.0543	9.15143	69.4694		5.61	0.00593	11.0543	1.91667	69.4694		5.61	0.00715	11.0543	6.10489	56.1293
5.62	0.01204	11.0675	9.26	67.7878		5.62	0.00597	11.0675	1.8958	67.7878		5.62	0.00714	11.0675	6.66048	58.7741
5.63	0.01204	11.0806	9.89143	66.3671		5.63	0.00601	11.0806	1.94419	66.3671		5.63	0.00714	11.0806	7.70158	53.1066
5.64	0.01203	11.0937	10.7686	66.744		5.64	0.00606	11.0937	1.94609	66.744		5.64	0.00713	11.0937	8.47549	58.3123
5.65	0.01202	11.1068	12.7929	67.4108		5.65	0.0061	11.1068	1.88251	67.4108		5.65	0.00712	11.1068	9.9288	54.8279
5.66	0.01201	11.12	15.1657	66.0191		5.66	0.00615	11.12	1.87587	66.0191		5.66	0.00712	11.12	9.85222	51.8052
5.67	0.012	11.1331	15.1757	62.4819		5.67	0.00619	11.1331	1.79237	62.4819		5.67	0.00711	11.1331	9.90273	54.3241
5.68	0.01199	11.1462	15.7543	68.7446		5.68	0.00624	11.1462	1.92616	68.7446		5.68	0.00711	11.1462	10.0803	52.267
5.69	0.01198	11.1594	15.6786	69.5564		5.69	0.00629	11.1594	1.83792	69.5564		5.69	0.0071	11.1594	9.86526	55.2897
5.7	0.01197	11.1725	14.71	66.3961		5.7	0.00634	11.1725	1.88726	66.3961		5.7	0.0071	11.1725	9.96139	54.9538
5.71	0.01196	11.1856	14.6943	69.0635		5.71	0.00639	11.1856	1.91477	69.0635		5.71	0.00709	11.1856	10.0135	56.2133
5.72	0.01196	11.1988	16.3614	66.8889		5.72	0.00644	11.1988	1.81515	66.8889		5.72	0.00709	11.1988	10.4648	57.7666
5.73	0.01195	11.2119	18.7143	64.3085		5.73	0.00649	11.2119	1.87018	64.3085		5.73	0.00708	11.2119	10.9438	58.1864
5.74	0.01194	11.225	21.43	69.8753		5.74	0.00654	11.225	1.81799	69.8753		5.74	0.00707	11.225	11.9279	54.9118
5.75	0.01193	11.2381	23.1614	69.3824		5.75	0.00659	11.2381	1.80091	69.3824		5.75	0.00707	11.2381	13.3047	59.4878
5.76	0.01192	11.2513	21.6271	67.5268		5.76	0.00665	11.2513	1.92142	67.5268		5.76	0.00706	11.2513	14.4451	56.2133
5.77	0.01192	11.2644	19.0057	68.4836		5.77	0.0067	11.2644	1.80186	68.4836		5.77	0.00706	11.2644	16.252	58.4383
5.78	0.01191	11.2775	14.4643	67.0629		5.78	0.00676	11.2775	1.89959	67.0629		5.78	0.00705	11.2775	19.0071	57.9345
5.79	0.0119	11.2907	13.4057	69.2955		5.79	0.00682	11.2907	1.9309	69.2955		5.79	0.00705	11.2907	21.7997	57.8925
5.8	0.0119	11.3038	10.5157	68.0487		5.8	0.00687	11.3038	1.77719	68.0487		5.8	0.00704	11.3038	25.7816	54.7019
5.81	0.01189	11.3169	9.20714	67.6428		5.81	0.00693	11.3169	1.80471	67.6428		5.81	0.00704	11.3169	32.6784	58.0185
5.82	0.01188	11.3301	8.60143	68.7446		5.82	0.00699	11.3301	1.71457	68.7446		5.82	0.00704	11.3301	40.9844	57.4727
5.83	0.01188	11.3432	8.70429	68.5416		5.83	0.00706	11.3432	1.83033	68.5416		5.83	0.00703	11.3432	50.602	57.5567
5.84	0.01187	11.3563	8.73	67.3819		5.84	0.00712	11.3563	1.82084	67.3819		5.84	0.00703	11.3563	64.8533	52.267
5.85	0.01186	11.3695	9.03714	74.1374		5.85	0.00718	11.3695	1.79996	74.1374		5.85	0.00702	11.3695	81.524	59.152
5.86	0.01186	11.3826	9.68714	65.4682		5.86	0.00725	11.3826	1.90529	65.4682		5.86	0.00702	11.3826	100	55.1637
5.87	0.01185	11.3957	10.72	69.5274		5.87	0.00731	11.3957	1.79237	69.5274		5.87	0.00701	11.3957	95.4771	53.9043
5.88	0.01185	11.4088	11.7914	69.5274		5.88	0.00738	11.4088	1.92711	69.5274		5.88	0.00701	11.4088	82.7851	53.9463
5.89	0.01184	11.422	11.5671	76.8629		5.89	0.00745	11.422	1.79142	76.8629		5.89	0.00701	11.422	77.0696	58.6902
5.9	0.01184	11.4351	12.1571	66.2511		5.9	0.00752	11.4351	1.8085	66.2511		5.9	0.007	11.4351	67.2353	57.6406
5.91	0.01183	11.4482	14.22	70.0203		5.91	0.00759	11.4482	1.88441	70.0203		5.91	0.007	11.4482	63.6427	55.9614
5.92	0.01183	11.4614	21.9057	65.8742		5.92	0.00766	11.4614	1.81325	65.8742		5.92	0.00699	11.4614	56.513	54.1142
5.93	0.01182	11.4745	33.2029	62.5399		5.93	0.00774	11.4745	1.81704	62.5399		5.93	0.00699	11.4745	44.691	54.9118
5.94	0.01182	11.4876	28.4157	63.8156		5.94	0.00781	11.4876	1.82843	63.8156		5.94	0.00699	11.4876	32.5725	63.56
5.95	0.01181	11.5008	25.3629	74.3694		5.95	0.00789	11.5008	1.78099	74.3694		5.95	0.00698	11.5008	23.1699	56.759
5.96	0.01181	11.5139	19.0886	63.1197		5.96	0.00797	11.5139	1.8939	63.1197		5.96	0.00698	11.5139	15.6671	61.251
5.97	0.0118	11.527	11.5429	73.6735		5.97	0.00805	11.527	1.91857	73.6735		5.97	0.00698	11.527	12.4754	55.8354
5.98	0.0118	11.5402	8.3	70.1073		5.98	0.00813	11.5401	1.91477	70.1073		5.98	0.00697	11.5401	11.5271	59.9496
5.99	0.01179	11.5533	6.8	68.3097		5.99	0.00822	11.5533	1.89864	68.3097		5.99	0.00697	11.5533	9.31293	58.0605
6	0.01179	11.5664	6.20857	68.5126		6	0.0083	11.5664	1.89959	68.5126		6	0.00697	11.5664	7.83029	58.6062
6.01	0.01179	11.5795	5.82714	71.354		6.01	0.00839	11.5795	1.91572	71.354		6.01	0.00696	11.5795	6.97981	57.5987
6.02	0.01178	11.5927	5.73429	69.8753		6.02	0.00848	11.5927	1.75442	69.8753		6.02	0.00696	11.5927	5.91916	58.5642
6.03	0.01178	11.6058	5.40714	70.1653		6.03	0.00857	11.6058	1.82843	70.1653		6.03	0.00696	11.6058	5.80185	55.6255
6.04	0.01178	11.6189	5.66286	67.7298		6.04	0.00866	11.6189	1.95273	67.7298		6.04	0.00695	11.6189	5.34891	52.6028
6.05	0.01177	11.6321	5.58143	68.5416		6.05	0.00876	11.6321	1.85405	68.5416		6.05	0.00695	11.6321	5.03283	57.9345
6.06	0.01177	11.6452	5.64429	65.1203		6.06	0.00886	11.6452	1.77245	65.1203		6.06	0.00695	11.6452	5.06704	59.6138
6.07	0.01177	11.6583	5.53	71.615		6.07	0.00896	11.6583	1.82748	71.615		6.07	0.00695	11.6583	4.72816	59.6977
6.08	0.01177	11.6715	5.50714	68.2807		6.08	0.00906	11.6714	1.78858	68.2807		6.08	0.00694	11.6714	4.61248	57.4727
6.09	0.01176	11.6846	5.38857	70.1363		6.09	0.00916	11.6846	1.63392	70.1363		6.09	0.00694	11.6846	4.3078	58.0605
6.1	0.01176	11.6977	5.46571	68.1937		6.1	0.00927	11.6977	1.88346	68.1937		6.1	0.00694	11.6977	4.51798	58.0185
6.11	0.01176	11.7108	5.35714	67.3239		6.11	0.00937	11.7108	1.77055	67.3239		6.11	0.00694	11.7108	4.48376	52.5609
6.12	0.01176	11.724	5.40714	66.541		6.12	0.00948	11.724	1.82653	66.541		6.12	0.00693	11.724	4.29151	57.4727
6.13	0.01176	11.7371	5.27714	69.4114		6.13	0.0096	11.7371	1.76296	69.4114		6.13	0.00693	11.7371	4.61899	59.5298
6.14	0.01176	11.7502	5.36571	70.6002		6.14	0.00971	11.7502	1.71931	70.6002		6.14	0.00693	11.7502	4.24915	61.1251
6.15	0.01175	11.7634	5.60714	65.9612		6.15	0.00983	11.7634	1.7677	65.9612		6.15	0.00693	11.7634	4.35016	63.8959
6.16	0.01175	11.7765	5.45571	67.2949		6.16	0.00995	11.7765	1.74114	67.2949		6.16	0.00692	11.7765	4.5245	63.0143
6.17	0.01175	11.7896	5.50857	69.2665		6.17	0.01008	11.7896	1.82369	69.2665		6.17	0.00692	11.7896	4.31595	66.4568
6.18	0.01175	11.8027	5.49857	70.3102		6.18	0.0102	11.8028	1.82938	70.3102		6.18	0.00692	11.8028	4.56523	60.7893
6.19	0.01175	11.8159	5.48571	70.8901		6.19	0.01033	11.8159	1.83222	70.8901		6.19	0.00692	11.8159	4.17909	57.0109
6.2	0.01175	11.829	5.36286	70.9481		6.2	0.01047	11.829	1.78763	70.9481		6.2	0.00692	11.829	4.31432	58.2284
6.21	0.01175	11.8421	5.52571	67.2079		6.21	0.0106	11.8421	1.70982	67.2079		6.21	0.00692	11.8421	4.30943	58.7322
6.22	0.01175	11.8553	5.40429	68.3387		6.22	0.01074	11.8553	1.8123	68.3387		6.22	0.00691	11.8553	4.30617	59.11
6.23	0.01175	11.8684	5.44429	73.2676		6.23	0.01089	11.8684	1.85405	73.2676		6.23	0.00691	11.8684	4.35668	58.0605
6.24	0.01175	11.8815	5.40857	73.0936		6.24	0.01103	11.8815	1.85689	73.0936		6.24	0.00691	11.8815	4.47236	62.6364
6.25	0.01175	11.8947	5.44429	72.2528		6.25	0.01118	11.8947	1.70603	72.2528		6.25	0.00691	11.8947	4.52124	62.8464
6.26	0.01175	11.9078	5.42571	71.9339		6.26	0.01134	11.9078	1.77435	71.9339		6.26	0.00691	11.9078	4.24589	60.6213
6.27	0.01175	11.9209	5.58429	72.0499		6.27	0.01149	11.9209	1.90244	72.0499		6.27	0.00691	11.9209	4.3078	67.8002
6.28	0.01175	11.934	5.38429	70.2232		6.28	0.01165	11.9341	1.88726	70.2232		6.28	0.00691	11.9341	4.11229	64.4416
6.29	0.01175	11.9472	5.36143	69.2665		6.29	0.01182	11.9472	1.87967	69.2665		6.29	0.00691	11.9472	4.23286	61.251
6.3	0.01176	11.9603	5.58143	68.4836		6.3	0.01199	11.9603	1.78099	68.4836		6.3	0.0069	11.9603	4.28825	63.1822
6.31	0.01176	11.9734	5.40143	65.9901		6.31	0.01217	11.9734	1.95747	65.9901		6.31	0.0069	11.9734	4.25078	57.6826
6.32	0.01176	11.9866	5.38	69.6144		6.32	0.01235	11.9866	1.89864	69.6144		6.32	0.0069	11.9866	4.07319	60.5374
6.33	0.01176	11.9997	5.29429	72.6587		6.33	0.01253	11.9997	1.82084	72.6587		6.33	0.0069	11.9997	4.15791	60.3275
6.34	0.01176	12.0128	5.36429	67.7878		6.34	0.01272	12.0128	1.892	67.7878		6.34	0.0069	12.0128	4.17257	59.9076
6.35	0.01176	12.026	5.35286	67.3239		6.35	0.01291	12.026	1.95463	67.3239		6.35	0.0069	12.026	4.16768	61.251
6.36	0.01177	12.0391	5.49	70.3972		6.36	0.01311	12.0391	1.92616	70.3972		6.36	0.0069	12.0391	4.18887	61.8808
6.37	0.01177	12.0522	5.34714	68.3676		6.37	0.01332	12.0522	1.98594	68.3676		6.37	0.0069	12.0522	4.42022	57.1369
6.38	0.01177	12.0654	5.74	66.3961		6.38	0.01353	12.0654	1.92711	66.3961		6.38	0.0069	12.0654	4.27522	60.6633
6.39	0.01177	12.0785	5.62286	71.354		6.39	0.01375	12.0785	1.99827	71.354		6.39	0.0069	12.0785	4.06015	65.995
6.4	0.01178	12.0916	5.56714	67.2079		6.4	0.01397	12.0916	1.94134	67.2079		6.4	0.0069	12.0916	4.40393	59.5298
6.41	0.01178	12.1047	5.75571	68.9475		6.41	0.0142	12.1047	2.10644	68.9475		6.41	0.0069	12.1047	4.241	60.7473
6.42	0.01178	12.1179	5.69714	72.3688		6.42	0.01443	12.1179	2.08272	72.3688		6.42	0.0069	12.1179	4.29803	65.0714
6.43	0.01179	12.131	5.79	65.7002		6.43	0.01468	12.131	2.02674	65.7002		6.43	0.0069	12.131	4.40882	62.1746
6.44	0.01179	12.1441	5.85714	69.9043		6.44	0.01493	12.1441	2.19089	69.9043		6.44	0.0069	12.1441	4.48376	62.8464
6.45	0.0118	12.1573	6.21571	74.6593		6.45	0.01519	12.1573	2.23549	74.6593		6.45	0.0069	12.1573	4.39578	61.2091
6.46	0.0118	12.1704	5.94571	68.4836		6.46	0.01545	12.1704	2.24877	68.4836		6.46	0.0069	12.1704	4.62062	63.9379
6.47	0.0118	12.1835	5.97143	70.1653		6.47	0.01572	12.1835	2.32278	70.1653		6.47	0.0069	12.1835	4.49191	63.9798
6.48	0.01181	12.1967	6.05429	69.9623		6.48	0.01601	12.1967	2.30285	69.9623		6.48	0.0069	12.1967	4.82591	61.0411
6.49	0.01181	12.2098	5.94571	70.5132		6.49	0.0163	12.2098	2.44518	70.5132		6.49	0.0069	12.2098	4.83895	61.8388
6.5	0.01182	12.2229	5.68286	66.3671		6.5	0.0166	12.2229	2.49547	66.3671		6.5	0.0069	12.2229	4.82265	62.3426
6.51	0.01182	12.2361	5.94	68.4546		6.51	0.01691	12.2361	2.60743	68.4546		6.51	0.0069	12.2361	4.83569	66.4987
6.52	0.01183	12.2492	6.05571	67.4108		6.52	0.01723	12.2492	2.65962	67.4108		6.52	0.0069	12.2492	4.70697	64.8195
6.53	0.01183	12.2623	6.30857	68.4256		6.53	0.01756	12.2623	2.77538	68.4256		6.53	0.0069	12.2623	4.9253	60.6213
6.54	0.01184	12.2754	6.3	73.3836		6.54	0.0179	12.2754	2.8399	73.3836		6.54	0.0069	12.2754	5.12244	62.4685
6.55	0.01185	12.2886	6.76714	69.2085		6.55	0.01826	12.2886	2.97369	69.2085		6.55	0.0069	12.2886	4.95625	69.1436
6.56	0.01185	12.3017	6.84714	74.2244		6.56	0.01862	12.3017	3.22988	74.2244		6.56	0.00691	12.3017	5.13059	65.1133
6.57	0.01186	12.3148	6.91286	74.2244		6.57	0.019	12.3148	3.30673	74.2244		6.57	0.00691	12.3148	5.38801	60.6213
6.58	0.01187	12.328	6.99571	71.0931		6.58	0.01939	12.328	3.54395	71.0931		6.58	0.00691	12.328	5.55094	61.7968
6.59	0.01187	12.3411	7.25	68.3387		6.59	0.01979	12.3411	3.52971	68.3387		6.59	0.00691	12.3411	5.81814	59.7397
6.6	0.01188	12.3542	7.44714	69.5274		6.6	0.02021	12.3542	3.72043	69.5274		6.6	0.00691	12.3542	6.46985	68.0101
6.61	0.01189	12.3674	7.80143	69.0055		6.61	0.02065	12.3674	3.73846	69.0055		6.61	0.00691	12.3674	7.21932	60.1176
6.62	0.01189	12.3805	8.24714	66.8889		6.62	0.0211	12.3805	4.08953	66.8889		6.62	0.00691	12.3805	7.11341	61.7968
6.63	0.0119	12.3936	8.96571	74.0215		6.63	0.02157	12.3936	4.31631	74.0215		6.63	0.00691	12.3936	7.43927	62.8464
6.64	0.01191	12.4067	10.31	75.5581		6.64	0.02205	12.4067	4.70154	75.5581		6.64	0.00692	12.4067	7.17044	64.6096
6.65	0.01192	12.4199	10.6843	74.3114		6.65	0.02255	12.4199	5.00707	74.3114		6.65	0.00692	12.4199	7.04987	65.7011
6.66	0.01193	12.433	10.8929	76.4859		6.66	0.02308	12.433	5.46916	76.4859		6.66	0.00692	12.433	6.78104	64.3577
6.67	0.01193	12.4461	11.0386	73.7605		6.67	0.02362	12.4461	5.61623	73.7605		6.67	0.00692	12.4461	6.82992	64.3997
6.68	0.01194	12.4593	10.66	73.1226		6.68	0.02418	12.4593	6.13999	73.1226		6.68	0.00692	12.4593	6.83318	60.5793
6.69	0.01195	12.4724	9.80143	73.7895		6.69	0.02477	12.4724	6.40852	73.7895		6.69	0.00693	12.4724	6.8902	65.2813
6.7	0.01196	12.4855	9.71429	72.8617		6.7	0.02538	12.4855	7.14957	72.8617		6.7	0.00693	12.4855	6.50081	61.7548
6.71	0.01197	12.4987	10.3086	68.8895		6.71	0.02602	12.4987	7.32795	68.8895		6.71	0.00693	12.4987	6.28248	66.0369
6.72	0.01198	12.5118	10.6171	72.4268		6.72	0.02668	12.5118	8.21797	72.4268		6.72	0.00693	12.5118	6.57412	66.7087
6.73	0.01199	12.5249	11.78	76.051		6.73	0.02737	12.5249	8.72181	76.051		6.73	0.00693	12.5249	6.46496	64.5676
6.74	0.012	12.5381	13.5686	73.8475		6.74	0.0281	12.538	9.35943	73.8475		6.74	0.00694	12.538	7.32848	67.2964
6.75	0.01201	12.5512	13.9043	74.4274		6.75	0.02885	12.5512	10.4098	74.4274		6.75	0.00694	12.5512	8.01603	65.995
6.76	0.01202	12.5643	14.2843	73.0647		6.76	0.02964	12.5643	11.4924	73.0647		6.76	0.00694	12.5643	8.82578	64.1898
6.77	0.01203	12.5774	15.2171	73.6155		6.77	0.03046	12.5774	12.3758	73.6155		6.77	0.00694	12.5774	9.49053	72.5441
6.78	0.01204	12.5906	16.3057	74.0504		6.78	0.03132	12.5906	13.5477	74.0504		6.78	0.00695	12.5906	11.2176	72.2922
6.79	0.01205	12.6037	17.9743	70.4842		6.79	0.03222	12.6037	14.8665	70.4842		6.79	0.00695	12.6037	12.9495	65.3652
6.8	0.01206	12.6168	19.1414	67.8748		6.8	0.03316	12.6168	16.083	67.8748		6.8	0.00695	12.6168	16.4915	69.8573
6.81	0.01208	12.63	15.7829	71.18		6.81	0.03415	12.63	17.7567	71.18		6.81	0.00696	12.63	19.245	63.8119
6.82	0.01209	12.6431	15.0786	69.8173		6.82	0.03519	12.6431	19.3404	69.8173		6.82	0.00696	12.6431	20.2193	60.8732
6.83	0.0121	12.6562	13.3543	71.499		6.83	0.03628	12.6562	21.1991	71.499		6.83	0.00696	12.6562	22.8506	61.7968
6.84	0.01211	12.6693	10.0086	75.2102		6.84	0.03743	12.6694	23.1804	75.2102		6.84	0.00696	12.6694	25.3124	66.4148
6.85	0.01212	12.6825	9.11714	72.3398		6.85	0.03863	12.6825	25.3987	72.3398		6.85	0.00697	12.6825	24.2664	64.7775
6.86	0.01214	12.6956	8.36429	73.5866		6.86	0.03998	12.6956	27.3923	73.5866		6.86	0.00697	12.6956	24.6965	61.8388
6.87	0.01215	12.7087	7.75857	73.9055		6.87	0.04131	12.7087	29.6022	73.9055		6.87	0.00697	12.7087	25.8876	69.4374
6.88	0.01216	12.7219	7.98571	69.1505		6.88	0.04273	12.7219	31.4543	69.1505		6.88	0.00698	12.7219	24.7161	68.9757
6.89	0.01218	12.735	8.53571	71.7889		6.89	0.04421	12.735	33.5731	71.7889		6.89	0.00698	12.735	24.2746	67.3384
6.9	0.01219	12.7481	8.66429	70.0203		6.9	0.04579	12.7481	35.5552	70.0203		6.9	0.00699	12.7481	24.519	64.1058
6.91	0.01221	12.7613	9.34143	72.1079		6.91	0.04745	12.7613	37.3315	72.1079		6.91	0.00699	12.7613	25.5747	58.6062
6.92	0.01222	12.7744	9.57429	71.586		6.92	0.04922	12.7744	38.8629	71.586		6.92	0.00699	12.7744	24.2029	73.9715
6.93	0.01224	12.7875	10.3329	73.0067		6.93	0.05109	12.7875	39.993	73.0067		6.93	0.007	12.7875	23.851	69.6474
6.94	0.01225	12.8006	11.3	72.4848		6.94	0.05308	12.8007	41.2967	72.4848		6.94	0.007	12.8007	21.6417	68.4299
6.95	0.01227	12.8138	12.5786	74.3404		6.95	0.05519	12.8138	41.959	74.3404		6.95	0.00701	12.8138	22.1875	67.7582
6.96	0.01228	12.8269	12.48	68.8025		6.96	0.05744	12.8269	42.1981	68.8025		6.96	0.00701	12.8269	22.3471	65.1553
6.97	0.0123	12.84	11.1971	75.1812		6.97	0.05984	12.84	41.9628	75.1812		6.97	0.00701	12.84	22.5703	70.2351
6.98	0.01231	12.8532	10.2986	72.1659		6.98	0.0624	12.8532	40.2862	72.1659		6.98	0.00702	12.8532	19.9195	74.0554
6.99	0.01233	12.8663	9.03714	74.2534		6.99	0.06514	12.8663	38.7576	74.2534		6.99	0.00702	12.8663	16.5453	65.5332
7	0.01235	12.8794	7	72.8907		7	0.06808	12.8794	36.0923	72.8907		7	0.00703	12.8794	14.5266	62.5105
7.01	0.01236	12.8926	6.31286	74.2824		7.01	0.07122	12.8926	33.6585	74.2824		7.01	0.00703	12.8926	11.5548	68.262
7.02	0.01238	12.9057	5.99286	73.2096		7.02	0.07461	12.9057	30.4685	73.2096		7.02	0.00704	12.9057	9.88481	72.1663
7.03	0.0124	12.9188	5.50143	69.8753		7.03	0.07825	12.9188	26.5658	69.8753		7.03	0.00704	12.9188	8.95612	70.7809
7.04	0.01242	12.932	5.57	76.138		7.04	0.08218	12.932	23.0143	76.138		7.04	0.00705	12.932	7.9476	66.5407
7.05	0.01243	12.9451	5.64571	74.7753		7.05	0.08642	12.9451	19.8157	74.7753		7.05	0.00705	12.9451	6.56761	73.3417
7.06	0.01245	12.9582	5.36857	74.7173		7.06	0.09102	12.9582	16.0953	74.7173		7.06	0.00706	12.9582	5.94197	68.8917
7.07	0.01247	12.9713	5.47857	72.2818		7.07	0.09602	12.9713	13.7279	72.2818		7.07	0.00706	12.9713	5.14851	70.8648
7.08	0.01249	12.9845	5.43429	69.6144		7.08	0.10145	12.9845	11.4175	69.6144		7.08	0.00707	12.9845	5.33262	68.4299
7.09	0.01251	12.9976	5.51857	73.5866		7.09	0.10738	12.9976	9.56533	73.5866		7.09	0.00707	12.9976	4.62877	72.2922
7.1	0.01253	13.0107	5.52429	70.8031		7.1	0.11387	13.0107	8.19804	70.8031		7.1	0.00708	13.0107	4.68417	67.5483
7.11	0.01255	13.0239	5.46857	72.5138		7.11	0.12099	13.0239	6.93892	72.5138		7.11	0.00708	13.0239	4.85198	76.4064
7.12	0.01257	13.037	5.60429	74.8913		7.12	0.12882	13.037	6.0546	74.8913		7.12	0.00709	13.037	4.71023	69.1436
7.13	0.01259	13.0501	5.55857	75.3262		7.13	0.13747	13.0501	5.48434	75.3262		7.13	0.00709	13.0501	4.23611	68.5978
7.14	0.01261	13.0633	5.62571	79.0084		7.14	0.14704	13.0633	5.04218	79.0084		7.14	0.0071	13.0633	4.53753	68.9337
7.15	0.01264	13.0764	5.45714	72.8617		7.15	0.15769	13.0764	4.50608	72.8617		7.15	0.00711	13.0764	4.71838	67.9681
7.16	0.01266	13.0895	5.43143	67.8457		7.16	0.16958	13.0895	4.2366	67.8457		7.16	0.00711	13.0895	4.38764	69.5214
7.17	0.01268	13.1027	5.55	74.8333		7.17	0.18291	13.1026	4.04968	74.8333		7.17	0.00712	13.1026	4.67602	62.8883
7.18	0.0127	13.1158	5.53143	71.528		7.18	0.19793	13.1158	3.88174	71.528		7.18	0.00712	13.1158	4.70535	69.3115
7.19	0.01273	13.1289	5.40429	73.4706		7.19	0.21493	13.1289	3.69007	73.4706		7.19	0.00713	13.1289	4.53101	72.0403
7.2	0.01275	13.142	5.61571	72.1368		7.2	0.23427	13.142	3.56008	72.1368		7.2	0.00714	13.142	5.04912	73.1738
7.21	0.01277	13.1552	5.69857	75.0942		7.21	0.25643	13.1552	3.47658	75.0942		7.21	0.00714	13.1552	4.60107	72.3761
7.22	0.0128	13.1683	5.56857	76.4569		7.22	0.28196	13.1683	3.35797	76.4569		7.22	0.00715	13.1683	4.97743	69.6474
7.23	0.01282	13.1814	5.62714	74.3404		7.23	0.31159	13.1814	3.08945	74.3404		7.23	0.00716	13.1814	4.94811	67.7582
7.24	0.01285	13.1946	5.77429	76.8339		7.24	0.34626	13.1946	3.05244	76.8339		7.24	0.00716	13.1946	4.98395	68.304
7.25	0.01287	13.2077	5.90286	74.2244		7.25	0.38719	13.2077	2.81713	74.2244		7.25	0.00717	13.2077	4.96766	69.3955
7.26	0.0129	13.2208	5.83714	75.0942		7.26	0.43597	13.2208	2.94048	75.0942		7.26	0.00718	13.2208	5.17458	69.2695
7.27	0.01292	13.234	5.92429	72.9777		7.27	0.49477	13.234	2.89114	72.9777		7.27	0.00718	13.234	5.63077	70.2771
7.28	0.01295	13.2471	5.86429	74.8043		7.28	0.56652	13.2471	2.74597	74.8043		7.28	0.00719	13.2471	5.51021	73.0479
7.29	0.01298	13.2602	5.84	76.167		7.29	0.65534	13.2602	2.6729	76.167		7.29	0.0072	13.2602	5.70572	71.1167
7.3	0.013	13.2733	5.92857	73.9635		7.3	0.76712	13.2733	2.58466	73.9635		7.3	0.0072	13.2733	5.90938	67.6322
7.31	0.01303	13.2865	5.99571	71.586		7.31	0.91049	13.2865	2.68524	71.586		7.31	0.00721	13.2865	6.33951	69.4374
7.32	0.01306	13.2996	5.85571	74.7173		7.32	1.09857	13.2996	2.52963	74.7173		7.32	0.00722	13.2996	6.42749	72.3761
7.33	0.01309	13.3127	6.17429	76.5149		7.33	1.35201	13.3127	2.61692	76.5149		7.33	0.00723	13.3127	6.64744	69.6474
7.34	0.01312	13.3259	6.11857	72.2818		7.34	1.70481	13.3259	2.41766	72.2818		7.34	0.00723	13.3259	6.75171	67.8422
7.35	0.01315	13.339	6.18571	67.5848		7.35	2.21725	13.339	2.46036	67.5848		7.35	0.00724	13.339	7.0124	69.8153
7.36	0.01318	13.3521	6.4	77.0948		7.36	3.02663	13.3521	2.53153	77.0948		7.36	0.00725	13.3521	7.52888	74.6432
7.37	0.01321	13.3653	6.37286	76.167		7.37	4.67033	13.3653	2.32088	76.167		7.37	0.00726	13.3653	8.39077	71.8724
7.38	0.01324	13.3784	6.62571	74.8043		7.38	9.56303	13.3784	2.26964	74.8043		7.38	0.00727	13.3784	8.25554	70.487
7.39	0.01327	13.3915	7.14286	74.1374		7.39	24.4627	13.3915	2.3019	74.1374		7.39	0.00728	13.3915	8.45431	68.5558
7.4	0.0133	13.4047	7.41714	73.1516		7.4	56.0686	13.4046	2.37497	73.1516		7.4	0.00728	13.4046	8.90725	73.8035
7.41	0.01334	13.4178	8.30571	73.8765		7.41	92.6629	13.4178	2.36453	73.8765		7.41	0.00729	13.4178	9.11905	77.6658
7.42	0.01337	13.4309	8.64286	79.1824		7.42	100	13.4309	2.21271	79.1824		7.42	0.0073	13.4309	9.04573	71.3686
7.43	0.0134	13.444	9.22286	76.6889		7.43	79.3423	13.444	2.24592	76.6889		7.43	0.00731	13.444	10.4991	71.7044
7.44	0.01344	13.4572	9.04286	74.1374		7.44	47.8537	13.4572	2.11783	74.1374		7.44	0.00732	13.4572	12.8648	68.8497
7.45	0.01347	13.4703	8.84857	76.4279		7.45	22.2495	13.4703	2.19468	76.4279		7.45	0.00733	13.4703	17.1628	70.403
7.46	0.01351	13.4834	9.14429	78.0806		7.46	9.26793	13.4834	2.19089	78.0806		7.46	0.00734	13.4834	18.4076	72.0403
7.47	0.01354	13.4966	9.70571	74.7173		7.47	4.4915	13.4966	2.24782	74.7173		7.47	0.00734	13.4966	18.1827	72.2502
7.48	0.01369	13.5097	10.6814	76.8339		7.48	2.8348	13.5097	2.29052	76.8339		7.48	0.00735	13.5097	17.9839	73.9715
7.49	0.01373	13.5228	12.0371	79.7043		7.49	2.05834	13.5228	2.21651	79.7043		7.49	0.00736	13.5228	18.111	73.7615
7.5	0.01376	13.5359	12.99	75.4422		7.5	1.57774	13.5359	2.09221	75.4422		7.5	0.00737	13.5359	23.5447	71.1587
7.51	0.0138	13.5491	13.7557	71.615		7.51	1.24788	13.5491	1.96411	71.615		7.51	0.00738	13.5491	26.5979	76.1545
7.52	0.01384	13.5622	15.32	80.5161		7.52	1.01095	13.5622	2.12067	80.5161		7.52	0.00739	13.5622	29.4948	71.6625
7.53	0.01388	13.5753	17.9457	77.1818		7.53	0.83514	13.5753	2.00586	77.1818		7.53	0.0074	13.5753	35.5312	72.754
7.54	0.01392	13.5885	20.5414	75.0942		7.54	0.70116	13.5885	2.13206	75.0942		7.54	0.00741	13.5885	37.0937	71.7464
7.55	0.01396	13.6016	24.4114	74.8333		7.55	0.59676	13.6016	2.0552	74.8333		7.55	0.00742	13.6016	39.0472	74.8531
7.56	0.01401	13.6147	27.8971	78.3705		7.56	0.51386	13.6147	2.03053	78.3705		7.56	0.00743	13.6147	46.9313	75.1889
7.57	0.01405	13.6279	30.0314	75.6451		7.57	0.44694	13.6279	1.98309	75.6451		7.57	0.00744	13.6279	59.04	73.3417
7.58	0.01409	13.641	35.2643	78.1676		7.58	0.39217	13.641	1.88536	78.1676		7.58	0.00745	13.641	70.3977	77.204
7.59	0.01414	13.6541	39.1014	75.7611		7.59	0.34678	13.6541	2.05331	75.7611		7.59	0.00746	13.6541	65.997	77.7498
7.6	0.01418	13.6672	43.74	78.0226		7.6	0.30875	13.6673	2.07703	78.0226		7.6	0.00747	13.6673	56.9106	80.0168
7.61	0.01423	13.6804	48.3143	77.5297		7.61	0.27657	13.6804	1.98594	77.5297		7.61	0.00748	13.6804	52.7787	73.1738
7.62	0.01427	13.6935	46.56	81.3279		7.62	0.24912	13.6935	2.09411	81.3279		7.62	0.00749	13.6935	42.744	69.9412
7.63	0.01432	13.7066	42.0414	81.5599		7.63	0.22551	13.7066	1.93185	81.5599		7.63	0.00751	13.7066	34.2441	75.3568
7.64	0.01437	13.7198	35.0257	75.2392		7.64	0.20505	13.7198	2.15483	75.2392		7.64	0.00752	13.7198	29.9086	70.8228
7.65	0.01442	13.7329	29.5929	75.6741		7.65	0.18722	13.7329	1.97455	75.6741		7.65	0.00753	13.7329	25.3792	74.4333
7.66	0.01447	13.746	22.9886	73.7025		7.66	0.17159	13.746	1.97455	73.7025		7.66	0.00754	13.746	19.7338	72.754
7.67	0.01452	13.7592	15.5914	74.4854		7.67	0.1578	13.7592	1.90054	74.4854		7.67	0.00755	13.7592	16.9966	70.2351
7.68	0.01457	13.7723	12.0943	81.8788		7.68	0.14559	13.7723	1.90149	81.8788		7.68	0.00756	13.7723	13.5947	75.1469
7.69	0.01462	13.7854	9.30714	78.8054		7.69	0.13471	13.7854	1.81609	78.8054		7.69	0.00757	13.7854	10.2025	76.4484
7.7	0.01467	13.7986	7.26429	81.3279		7.7	0.125	13.7986	1.90339	81.3279		7.7	0.00759	13.7986	9.20866	76.2385
7.71	0.01472	13.8117	6.37	76.167		7.71	0.11627	13.8117	2.03623	76.167		7.71	0.0076	13.8117	7.87266	75.2309
7.72	0.01478	13.8248	5.83571	80.893		7.72	0.10842	13.8248	1.87303	80.893		7.72	0.00761	13.8248	6.44704	77.6239
7.73	0.01483	13.8379	5.88857	79.3273		7.73	0.10132	13.8379	1.88441	79.3273		7.73	0.00762	13.8379	5.89146	74.4752
7.74	0.01489	13.8511	5.61714	76.022		7.74	0.09488	13.8511	1.91667	76.022		7.74	0.00763	13.8511	5.59167	79.2191
7.75	0.01495	13.8642	5.71857	77.8197		7.75	0.08903	13.8642	1.96696	77.8197		7.75	0.00765	13.8642	5.54116	74.8531
7.76	0.015	13.8773	5.77286	74.3114		7.76	0.08369	13.8773	1.99543	74.3114		7.76	0.00766	13.8773	5.15177	77.33
7.77	0.01506	13.8905	5.54	79.0374		7.77	0.0788	13.8905	1.9347	79.0374		7.77	0.00767	13.8905	4.89108	82.4937
7.78	0.01512	13.9036	5.64571	78.9794		7.78	0.07433	13.9036	1.95652	78.9794		7.78	0.00769	13.9036	4.88457	75.1889
7.79	0.01518	13.9167	5.72286	79.8782		7.79	0.07021	13.9167	1.73639	79.8782		7.79	0.0077	13.9167	4.36972	73.1738
7.8	0.01525	13.9299	5.54143	73.8765		7.8	0.06643	13.9299	1.8977	73.8765		7.8	0.00771	13.9299	4.75585	80.3946
7.81	0.01531	13.943	5.45429	78.1386		7.81	0.06293	13.943	1.88441	78.1386		7.81	0.00772	13.943	4.8031	74.3073
7.82	0.01537	13.9561	5.62714	76.9498		7.82	0.0597	13.9561	1.94324	76.9498		7.82	0.00774	13.9561	4.50983	77.9597
7.83	0.01544	13.9693	5.48857	77.2978		7.83	0.0567	13.9692	1.89959	77.2978		7.83	0.00775	13.9692	4.6695	75.4408
7.84	0.01551	13.9824	5.59286	80.1102		7.84	0.05392	13.9824	1.80091	80.1102		7.84	0.00777	13.9824	4.3909	78.2116
7.85	0.01557	13.9955	5.62286	77.5297		7.85	0.05133	13.9955	1.99732	77.5297		7.85	0.00778	13.9955	4.13347	77.9177
7.86	0.01564	14.0086	5.52429	81.7338		7.86	0.04892	14.0086	1.93185	81.7338		7.86	0.00779	14.0086	4.28825	76.6163
7.87	0.01571	14.0218	5.57857	77.9646		7.87	0.04668	14.0218	1.87397	77.9646		7.87	0.00781	14.0218	4.43326	74.8531
7.88	0.01578	14.0349	5.38714	81.6179		7.88	0.04458	14.0349	1.79142	81.6179		7.88	0.00782	14.0349	4.52124	75.8186
7.89	0.01586	14.048	5.37286	78.5735		7.89	0.04261	14.048	1.80661	78.5735		7.89	0.00784	14.048	4.11066	74.979
7.9	0.01593	14.0612	5.48429	78.5735		7.9	0.04077	14.0612	1.91288	78.5735		7.9	0.00785	14.0612	4.43652	70.7389
7.91	0.016	14.0743	5.47286	82.6037		7.91	0.03905	14.0743	1.80281	82.6037		7.91	0.00787	14.0743	4.61899	79.513
7.92	0.01608	14.0874	5.59714	76.6889		7.92	0.03743	14.0874	1.83792	76.6889		7.92	0.00788	14.0874	4.51146	80.5626
7.93	0.01616	14.1006	5.47286	79.0374		7.93	0.0359	14.1006	1.79712	79.0374		7.93	0.0079	14.1006	4.2296	78.0017
7.94	0.01624	14.1137	5.50429	78.2256		7.94	0.03447	14.1137	1.80376	78.2256		7.94	0.00791	14.1137	4.75748	76.6583
7.95	0.01632	14.1268	5.56857	80.922		7.95	0.03311	14.1268	1.83507	80.922		7.95	0.00793	14.1268	4.29966	70.361
7.96	0.0164	14.1399	5.53286	76.051		7.96	0.03184	14.1399	1.89864	76.051		7.96	0.00794	14.1399	4.55545	78.2956
7.97	0.01648	14.1531	5.49714	80.748		7.97	0.03063	14.1531	1.82369	80.748		7.97	0.00796	14.1531	4.29803	76.8682
7.98	0.01657	14.1662	5.51571	75.9061		7.98	0.02949	14.1662	1.83982	75.9061		7.98	0.00797	14.1662	4.18561	75.6507
7.99	0.01666	14.1793	5.37714	80.2841		7.99	0.02841	14.1793	1.85025	80.2841		7.99	0.00799	14.1793	4.21982	78.5474
8	0.01674	14.1925	5.42571	75.9641		8	0.02739	14.1925	1.79902	75.9641		8	0.00801	14.1925	4.3632	74.5172
8.01	0.01683	14.2056	5.51714	78.4865		8.01	0.02642	14.2056	1.79142	78.4865		8.01	0.00802	14.2056	4.06341	74.6012
8.02	0.01693	14.2187	5.44714	78.6605		8.02	0.02549	14.2187	1.72975	78.6605		8.02	0.00804	14.2187	4.241	81.2343
8.03	0.01702	14.2318	5.39714	77.2398		8.03	0.02462	14.2319	1.79427	77.2398		8.03	0.00806	14.2319	4.51472	83.2494
8.04	0.01712	14.245	5.34571	80.2841		8.04	0.02379	14.245	1.86733	80.2841		8.04	0.00816	14.245	4.15628	77.372
8.05	0.01721	14.2581	5.37714	81.8208		8.05	0.023	14.2581	1.94514	81.8208		8.05	0.00818	14.2581	4.32084	78.6314
8.06	0.01731	14.2712	5.43857	83.3285		8.06	0.02224	14.2712	1.91383	83.3285		8.06	0.00819	14.2712	4.33224	77.162
8.07	0.01741	14.2844	5.54	79.9362		8.07	0.02153	14.2844	1.99163	79.9362		8.07	0.00821	14.2844	4.27196	75.6087
8.08	0.01752	14.2975	5.45286	77.9356		8.08	0.02084	14.2975	1.91098	77.9356		8.08	0.00832	14.2975	4.28336	81.906
8.09	0.01762	14.3106	5.56	76.8919		8.09	0.02019	14.3106	1.94988	76.8919		8.09	0.00834	14.3106	4.65158	76.9521
8.1	0.01773	14.3238	5.49857	84.4593		8.1	0.01957	14.3238	1.94134	84.4593		8.1	0.00836	14.3238	4.4414	81.2343
8.11	0.01784	14.3369	5.49571	79.6753		8.11	0.01897	14.3369	1.93185	79.6753		8.11	0.00838	14.3369	3.96077	74.6851
8.12	0.01795	14.35	5.50714	80.5161		8.12	0.0184	14.35	1.97265	80.5161		8.12	0.0084	14.35	4.32898	80.9824
8.13	0.01806	14.3632	5.37857	76.7759		8.13	0.01786	14.3632	1.91857	76.7759		8.13	0.00842	14.3632	4.43163	76.5743
8.14	0.01818	14.3763	5.47857	81.8498		8.14	0.01734	14.3763	1.90244	81.8498		8.14	0.00844	14.3763	4.37623	76.5323
8.15	0.0183	14.3894	5.41	78.6315		8.15	0.01684	14.3894	1.81704	78.6315		8.15	0.00846	14.3894	4.24589	79.555
8.16	0.01842	14.4025	5.75143	79.3853		8.16	0.01636	14.4025	2.08272	79.3853		8.16	0.00848	14.4025	4.03083	81.2762
8.17	0.01854	14.4157	5.48714	79.2114		8.17	0.0159	14.4157	2.10454	79.2114		8.17	0.0085	14.4157	4.36157	77.8337
8.18	0.01867	14.4288	5.59	82.4587		8.18	0.01546	14.4288	2.14534	82.4587		8.18	0.00852	14.4288	4.35179	78.0856
8.19	0.0188	14.4419	5.47571	82.3717		8.19	0.01504	14.4419	2.16147	82.3717		8.19	0.00854	14.4419	4.17909	82.8715
8.2	0.01893	14.4551	5.59857	80.6901		8.2	0.01463	14.4551	2.25921	80.6901		8.2	0.00856	14.4551	4.17257	74.8531
8.21	0.01907	14.4682	5.49143	77.3558		8.21	0.01424	14.4682	2.35504	77.3558		8.21	0.00858	14.4682	4.1465	77.7498
8.22	0.01921	14.4813	5.52286	78.4575		8.22	0.01387	14.4813	2.31519	78.4575		8.22	0.0086	14.4813	4.28499	76.2804
8.23	0.01935	14.4945	5.50857	81.7918		8.23	0.01351	14.4945	2.55904	81.7918		8.23	0.00863	14.4945	4.17257	80.8984
8.24	0.01949	14.5076	5.61143	78.3415		8.24	0.01316	14.5076	2.4262	78.3415		8.24	0.00865	14.5076	4.15139	81.6121
8.25	0.01964	14.5207	5.41286	80.2552		8.25	0.01283	14.5207	2.64349	80.2552		8.25	0.00867	14.5207	4.32247	77.4979
8.26	0.01979	14.5338	5.55857	82.3717		8.26	0.01251	14.5339	2.69093	82.3717		8.26	0.00869	14.5339	4.33224	76.9941
8.27	0.01994	14.547	5.55429	78.2836		8.27	0.0122	14.547	2.72604	78.2836		8.27	0.00872	14.547	4.30454	81.0243
8.28	0.0201	14.5601	5.69571	81.9948		8.28	0.0119	14.5601	2.8437	81.9948		8.28	0.00874	14.5601	4.53101	78.3375
8.29	0.02026	14.5732	5.56857	81.2409		8.29	0.01161	14.5732	3.13974	81.2409		8.29	0.00876	14.5732	4.3078	83.5432
8.3	0.02043	14.5864	5.46286	85.1261		8.3	0.01133	14.5864	3.41395	85.1261		8.3	0.00879	14.5864	4.4023	80.3946
8.31	0.0206	14.5995	5.56857	83.2705		8.31	0.01107	14.5995	3.44527	83.2705		8.31	0.00881	14.5995	4.3909	75.7767
8.32	0.02077	14.6126	5.60857	76.7759		8.32	0.01081	14.6126	3.73656	76.7759		8.32	0.00883	14.6126	4.21656	80.6885
8.33	0.02095	14.6258	5.64286	81.5019		8.33	0.01056	14.6258	3.87509	81.5019		8.33	0.00886	14.6258	4.44303	79.3031
8.34	0.02113	14.6389	5.57571	81.4439		8.34	0.01032	14.6389	4.1142	81.4439		8.34	0.00888	14.6389	4.59618	77.5399
8.35	0.02132	14.652	5.73429	76.8049		8.35	0.01009	14.652	4.51082	76.8049		8.35	0.00891	14.652	4.63692	77.8337
8.36	0.02151	14.6652	5.93857	79.6463		8.36	0.00986	14.6652	4.72526	79.6463		8.36	0.00893	14.6652	4.41533	80.7725
8.37	0.0217	14.6783	5.90571	79.6463		8.37	0.00964	14.6783	5.12093	79.6463		8.37	0.00896	14.6783	4.48702	82.1998
8.38	0.0219	14.6914	6.1	78.9504		8.38	0.00943	14.6914	5.21202	78.9504		8.38	0.00898	14.6914	4.64343	82.2838
8.39	0.02211	14.7045	5.96857	76.399		8.39	0.00923	14.7045	5.52609	76.399		8.39	0.00901	14.7045	4.69883	82.7876
8.4	0.02232	14.7177	5.85571	82.6616		8.4	0.00903	14.7177	5.83541	82.6616		8.4	0.00904	14.7177	4.97092	82.3258
8.41	0.02254	14.7308	6.50571	76.399		8.41	0.00884	14.7308	6.2178	76.399		8.41	0.00906	14.7308	4.81777	73.2578
8.42	0.02276	14.7439	6.44286	82.4007		8.42	0.00874	14.7439	6.36772	82.4007		8.42	0.00909	14.7439	4.86339	82.4937
8.43	0.02299	14.7571	6.62	80.835		8.43	0.00856	14.7571	6.68273	80.835		8.43	0.00912	14.7571	4.85198	84.4668
8.44	0.02322	14.7702	6.88143	84.8072		8.44	0.00838	14.7702	6.65332	84.8072		8.44	0.00914	14.7702	5.15014	79.2191
8.45	0.02346	14.7833	6.92	82.4007		8.45	0.00822	14.7833	7.00914	82.4007		8.45	0.00917	14.7833	5.33913	85.1385
8.46	0.02371	14.7965	6.97571	83.6764		8.46	0.00805	14.7965	6.90856	83.6764		8.46	0.0092	14.7965	5.24952	83.7112
8.47	0.02397	14.8096	7.54714	84.2273		8.47	0.00797	14.8096	6.82886	84.2273		8.47	0.00923	14.8096	5.75297	83.6692
8.48	0.02423	14.8227	7.77714	74.9783		8.48	0.00782	14.8227	6.91046	74.9783		8.48	0.00926	14.8227	5.80999	78.3795
8.49	0.0245	14.8359	8.56286	79.1534		8.49	0.00775	14.8358	6.78995	79.1534		8.49	0.00929	14.8358	5.74971	81.2343
8.5	0.02477	14.849	8.55571	81.4149		8.5	0.0076	14.849	6.8374	81.4149		8.5	0.00932	14.849	5.82955	81.6121
8.51	0.02506	14.8621	8.50429	82.4297		8.51	0.00746	14.8621	6.44742	82.4297		8.51	0.00934	14.8621	6.02017	82.7456
8.52	0.02535	14.8752	9.09143	83.5025		8.52	0.00733	14.8752	6.07168	83.5025		8.52	0.00938	14.8752	6.22057	82.9555
8.53	0.02566	14.8884	9.37857	81.6179		8.53	0.0072	14.8884	5.57448	81.6179		8.53	0.00941	14.8884	6.64907	85.5584
8.54	0.02597	14.9015	10.9029	77.0948		8.54	0.00707	14.9015	5.17881	77.0948		8.54	0.00944	14.9015	7.30893	80.3107
8.55	0.02629	14.9146	12.6714	83.1255		8.55	0.00695	14.9146	4.66359	83.1255		8.55	0.00947	14.9146	8.20666	83.2074
8.56	0.02662	14.9278	13.7414	83.3865		8.56	0.00683	14.9278	4.155	83.3865		8.56	0.0095	14.9278	9.48238	79.513
8.57	0.02696	14.9409	13.8371	82.9226		8.57	0.00671	14.9409	3.65117	82.9226		8.57	0.00953	14.9409	10.7597	77.7918
8.58	0.02731	14.954	14.5471	84.8362		8.58	0.0066	14.954	3.27542	84.8362		8.58	0.00964	14.954	12.5617	83.4593
8.59	0.02767	14.9672	15.4386	78.6025		8.59	0.00649	14.9671	2.86742	78.6025		8.59	0.00968	14.9671	16.0793	83.9631
8.6	0.02805	14.9803	16.3214	78.4285		8.6	0.00638	14.9803	2.66057	78.4285		8.6	0.00971	14.9803	18.1485	85.0126
8.61	0.02844	14.9934	18.1543	79.7333		8.61	0.00628	14.9934	2.47839	79.7333		8.61	0.00975	14.9934	17.6532	82.8715
8.62	0.02884	15.0065	21.7714	84.2273		8.62	0.00618	15.0065	2.3503	84.2273		8.62	0.00978	15.0065	19.8283	81.2343
8.63	0.02925	15.0197	27.08	85.0391		8.63	0.00608	15.0197	2.12067	85.0391		8.63	0.00982	15.0197	23.0608	76.7842
8.64	0.02968	15.0328	32.77	81.5889		8.64	0.00598	15.0328	2.04192	81.5889		8.64	0.00985	15.0328	25.2668	80.1427
8.65	0.03012	15.0459	25.4743	80.6611		8.65	0.00589	15.0459	2.01535	80.6611		8.65	0.00989	15.0459	27.0883	84.8027
8.66	0.03058	15.0591	16.8686	78.8344		8.66	0.0058	15.0591	1.84646	78.8344		8.66	0.00993	15.0591	31.2609	83.0814
8.67	0.03105	15.0722	17.1043	81.3859		8.67	0.00571	15.0722	1.79427	81.3859		8.67	0.00996	15.0722	35.7479	80.6885
8.68	0.03154	15.0853	11.26	76.6599		8.68	0.00562	15.0853	1.79522	76.6599		8.68	0.01	15.0853	37.6542	83.9211
8.69	0.03205	15.0984	6.58143	81.6758		8.69	0.00554	15.0985	1.76486	81.6758		8.69	0.01004	15.0985	35.0392	80.8984
8.7	0.03269	15.1116	5.84857	80.951		8.7	0.00546	15.1116	1.79902	80.951		8.7	0.01008	15.1116	32.6132	85.8942
8.71	0.03324	15.1247	5.78571	79.4433		8.71	0.00538	15.1247	1.57319	79.4433		8.71	0.01012	15.1247	30.0927	82.6616
8.72	0.03381	15.1378	5.71	81.5889		8.72	0.0053	15.1378	1.65953	81.5889		8.72	0.01016	15.1378	24.6965	79.8069
8.73	0.0344	15.151	5.53571	79.9942		8.73	0.00523	15.151	1.59312	79.9942		8.73	0.0102	15.151	20.6087	88.4131
8.74	0.03501	15.1641	5.53429	79.2694		8.74	0.00515	15.1641	1.68136	79.2694		8.74	0.01024	15.1641	17.2605	79.8489
8.75	0.03565	15.1772	5.41429	84.3723		8.75	0.00508	15.1772	1.71172	84.3723		8.75	0.01028	15.1772	13.1874	81.2343
8.76	0.03632	15.1904	5.47857	86.3439		8.76	0.00501	15.1904	1.63866	86.3439		8.76	0.01032	15.1904	10.9536	81.864
8.77	0.03701	15.2035	5.44429	83.0965		8.77	0.00495	15.2035	1.68231	83.0965		8.77	0.01037	15.2035	9.1549	84.089
8.78	0.03773	15.2166	5.48286	77.9936		8.78	0.00488	15.2166	1.6918	77.9936		8.78	0.01041	15.2166	7.9085	83.7112
8.79	0.03849	15.2298	5.63	83.3865		8.79	0.00482	15.2298	1.4859	83.3865		8.79	0.01045	15.2298	7.09712	83.5852
8.8	0.03927	15.2429	5.56286	83.2995		8.8	0.00475	15.2429	1.66428	83.2995		8.8	0.0105	15.2429	6.97818	84.3829
8.81	0.04009	15.256	5.74429	81.096		8.81	0.00469	15.256	1.57983	81.096		8.81	0.01054	15.256	6.82177	83.5852
8.82	0.04095	15.2691	5.51429	81.5889		8.82	0.00463	15.2691	1.45933	81.5889		8.82	0.01059	15.2691	5.84584	80.4786
8.83	0.04184	15.2823	5.45	83.7344		8.83	0.00457	15.2823	1.61589	83.7344		8.83	0.01064	15.2823	5.52813	77.6658
8.84	0.04278	15.2954	5.53143	84.8362		8.84	0.00452	15.2954	1.56845	84.8362		8.84	0.01069	15.2954	5.37172	78.7154
8.85	0.04376	15.3085	5.52286	81.6179		8.85	0.00446	15.3085	1.53239	81.6179		8.85	0.01073	15.3085	4.73304	87.0697
8.86	0.04479	15.3217	5.48286	81.5019		8.86	0.00441	15.3217	1.45933	81.5019		8.86	0.01078	15.3217	4.56034	84.8867
8.87	0.04587	15.3348	5.43714	86.1699		8.87	0.00436	15.3348	1.51531	86.1699		8.87	0.01083	15.3348	4.69231	79.0092
8.88	0.047	15.3479	5.24571	82.1687		8.88	0.00431	15.3479	1.56845	82.1687		8.88	0.01088	15.3479	4.57012	91.1419
8.89	0.04819	15.3611	5.22714	81.4729		8.89	0.00426	15.3611	1.57414	81.4729		8.89	0.01093	15.3611	4.08296	81.9899
8.9	0.04944	15.3742	5.32857	79.8492		8.9	0.00421	15.3742	1.688	79.8492		8.9	0.01099	15.3742	4.2964	83.2074
8.91	0.05076	15.3873	5.46857	83.2705		8.91	0.00416	15.3873	1.55896	83.2705		8.91	0.01104	15.3873	4.35994	79.8909
8.92	0.05214	15.4004	5.39571	83.3285		8.92	0.00411	15.4004	1.64246	83.3285		8.92	0.01109	15.4004	4.18235	77.162
8.93	0.05361	15.4136	5.37286	81.3569		8.93	0.00407	15.4136	1.53998	81.3569		8.93	0.01124	15.4136	3.97217	85.5164
8.94	0.05515	15.4267	5.42857	78.3705		8.94	0.00403	15.4267	1.45838	78.3705		8.94	0.01129	15.4267	4.36483	86.1461
8.95	0.05679	15.4398	5.46571	78.5445		8.95	0.00398	15.4398	1.53618	78.5445		8.95	0.01135	15.4398	4.08785	79.471
8.96	0.05851	15.453	5.28143	81.4729		8.96	0.00394	15.453	1.52859	81.4729		8.96	0.01141	15.453	3.97706	85.1805
8.97	0.06035	15.4661	5.22	83.8214		8.97	0.0039	15.4661	1.40714	83.8214		8.97	0.01147	15.4661	4.12532	76.9521
8.98	0.06229	15.4792	5.19857	82.4297		8.98	0.00386	15.4792	1.4802	82.4297		8.98	0.01153	15.4792	4.17257	78.4215
8.99	0.06435	15.4924	5.30571	83.4155		8.99	0.00382	15.4924	1.51721	83.4155		8.99	0.01159	15.4924	4.241	83.1234
9	0.06655	15.5055	5.33143	82.4587		9	0.00379	15.5055	1.51531	82.4587		9	0.01165	15.5055	4.19864	78.2536
9.01	0.06889	15.5186	5.21714	82.2847		9.01	0.00375	15.5186	1.33028	82.2847		9.01	0.01171	15.5186	4.11881	86.1041
9.02	0.07138	15.5318	5.34429	82.0238		9.02	0.00371	15.5318	1.51151	82.0238		9.02	0.01178	15.5318	3.95751	78.7154
9.03	0.07405	15.5449	5.44143	85.0971		9.03	0.00368	15.5449	1.44699	85.0971		9.03	0.01184	15.5449	4.42348	80.7725
9.04	0.0769	15.558	5.27571	86.1699		9.04	0.00365	15.558	1.43276	86.1699		9.04	0.01191	15.558	3.9738	83.7112
9.05	0.07996	15.5711	5.37286	87.7646		9.05	0.00361	15.5711	1.47641	87.7646		9.05	0.01198	15.5711	4.21168	82.6616
9.06	0.08325	15.5843	5.44143	81.7338		9.06	0.00358	15.5843	1.58552	81.7338		9.06	0.01205	15.5843	4.34365	83.1234
9.07	0.08678	15.5974	5.34286	81.183		9.07	0.00355	15.5974	1.4413	81.183		9.07	0.01212	15.5974	4.11066	85.0126
9.08	0.09059	15.6105	5.37429	91.0989		9.08	0.00352	15.6105	1.62348	91.0989		9.08	0.0122	15.6105	3.86301	82.6616
9.09	0.09471	15.6237	5.42571	87.0687		9.09	0.00349	15.6237	1.49444	87.0687		9.09	0.01227	15.6237	4.22634	86.4819
9.1	0.09916	15.6368	5.33143	79.1534		9.1	0.00346	15.6368	1.44699	79.1534		9.1	0.01235	15.6368	4.17583	82.9975
9.11	0.104	15.6499	5.29	85.88		9.11	0.00344	15.6499	1.54567	85.88		9.11	0.01243	15.6499	4.09111	88.7909
9.12	0.10926	15.6631	5.35714	82.1108		9.12	0.00341	15.6631	1.47356	82.1108		9.12	0.01251	15.6631	4.05689	85.8102
9.13	0.115	15.6762	5.22	80.835		9.13	0.00338	15.6762	1.49728	80.835		9.13	0.0126	15.6762	4.29966	85.5164
9.14	0.12128	15.6893	5.33143	83.7054		9.14	0.00336	15.6893	1.31321	83.7054		9.14	0.01268	15.6893	4.08133	82.7036
9.15	0.12816	15.7025	5.48429	84.1113		9.15	0.00333	15.7024	1.43845	84.1113		9.15	0.01277	15.7024	4.08459	89.2527
9.16	0.13573	15.7156	5.48143	81.8498		9.16	0.00331	15.7156	1.51626	81.8498		9.16	0.01286	15.7156	4.2687	87.4895
9.17	0.14409	15.7287	5.30714	86.9237		9.17	0.00329	15.7287	1.51151	86.9237		9.17	0.01296	15.7287	4.18235	86.1881
9.18	0.15335	15.7418	5.46714	81.2699		9.18	0.00326	15.7418	1.4024	81.2699		9.18	0.01305	15.7418	4.15465	89.0848
9.19	0.16365	15.755	5.39143	82.5167		9.19	0.00324	15.755	1.45079	82.5167		9.19	0.01315	15.755	3.99172	85.2225
9.2	0.17515	15.7681	5.59286	82.1977		9.2	0.00322	15.7681	1.31321	82.1977		9.2	0.01326	15.7681	4.02431	87.1536
9.21	0.18805	15.7812	5.47429	79.9652		9.21	0.0032	15.7812	1.39101	79.9652		9.21	0.01337	15.7812	4.29477	81.0243
9.22	0.20259	15.7944	5.46143	82.6906		9.22	0.00318	15.7944	1.55706	82.6906		9.22	0.01348	15.7944	4.4577	80.4366
9.23	0.21905	15.8075	5.38571	85.0971		9.23	0.00316	15.8075	1.35116	85.0971		9.23	0.0136	15.8075	4.10903	83.8371
9.24	0.23781	15.8206	5.46286	84.1693		9.24	0.00314	15.8206	1.51721	84.1693		9.24	0.01373	15.8206	4.39415	80.8564
9.25	0.2593	15.8338	5.79571	81.7048		9.25	0.00313	15.8337	1.53524	81.7048		9.25	0.01387	15.8337	4.35016	79.8069
9.26	0.28411	15.8469	5.60143	86.2279		9.26	0.00311	15.8469	1.39101	86.2279		9.26	0.01402	15.8469	4.21982	87.6994
9.27	0.31295	15.86	5.59143	90.1131		9.27	0.00309	15.86	1.51626	90.1131		9.27	0.01418	15.86	4.39252	85.3065
9.28	0.34676	15.8731	5.63286	82.3427		9.28	0.00308	15.8731	1.44604	82.3427		9.28	0.01437	15.8731	4.45444	84.131
9.29	0.38675	15.8863	5.63286	89.6202		9.29	0.00306	15.8863	1.52764	89.6202		9.29	0.01459	15.8863	4.4023	84.6348
9.3	0.43455	15.8994	5.47571	82.6326		9.3	0.00305	15.8994	1.57509	82.6326		9.3	0.0149	15.8994	4.89108	85.8522
9.31	0.49235	15.9125	5.71286	84.9232		9.31	0.00303	15.9125	1.50582	84.9232		9.31	0.01551	15.9125	4.3355	87.6574
9.32	0.56317	15.9257	5.95	85.9959		9.32	0.00302	15.9257	1.44415	85.9959		9.32	0.01704	15.9257	4.68905	89.6306
9.33	0.65127	15.9388	6.10857	81.5019		9.33	0.00301	15.9388	1.53239	81.5019		9.33	0.02024	15.9388	4.79984	83.2074
9.34	0.76278	15.9519	6.26286	83.4445		9.34	0.003	15.9519	1.55801	83.4445		9.34	0.02429	15.9519	5.07193	89.3787
9.35	0.90685	15.965	6.41857	84.8942		9.35	0.00299	15.9651	1.57698	84.8942		9.35	0.02572	15.9651	5.57538	85.0546
9.36	1.09755	15.9782	6.78143	86.3729		9.36	0.00298	15.9782	1.55706	86.3729		9.36	0.02433	15.9782	5.86865	88.0353
9.37	1.35742	15.9913	7.12571	82.0818		9.37	0.00297	15.9913	1.57129	82.0818		9.37	0.02228	15.9913	6.50569	86.9437
9.38	1.72454	16.0044	7.81286	82.1398		9.38	0.00296	16.0044	1.62443	82.1398		9.38	0.0197	16.0044	7.04661	86.272
9.39	2.27181	16.0176	8.38714	82.9226		9.39	0.00295	16.0176	1.56655	82.9226		9.39	0.01783	16.0176	7.66248	77.5399
9.4	3.20673	16.0307	8.87143	88.1415		9.4	0.00294	16.0307	1.5637	88.1415		9.4	0.01705	16.0307	8.74106	82.7036
9.41	5.42279	16.0438	9.36571	88.5474		9.41	0.00293	16.0438	1.66333	88.5474		9.41	0.01693	16.0438	8.8437	82.3258
9.42	12.1164	16.057	9.48429	85.3581		9.42	0.00293	16.057	1.6434	85.3581		9.42	0.01705	16.057	9.75447	86.5239
9.43	29.0719	16.0701	9.88714	90.7509		9.43	0.00292	16.0701	1.65289	90.7509		9.43	0.01727	16.0701	10.9976	82.0739
9.44	56.3378	16.0832	10.0957	86.8948		9.44	0.00292	16.0832	1.63202	86.8948		9.44	0.01753	16.0832	11.6428	82.1578
9.45	74.5969	16.0964	9.48286	85.3581		9.45	0.00291	16.0964	1.71457	85.3581		9.45	0.01784	16.0964	11.5271	84.9286
9.46	67.7266	16.1095	8.96286	83.9954		9.46	0.00291	16.1095	1.67851	83.9954		9.46	0.01819	16.1095	11.6086	86.6079
9.47	53.4576	16.1226	8.41429	87.1267		9.47	0.0029	16.1226	1.64815	87.1267		9.47	0.01858	16.1226	13.4252	87.5735
9.48	34.8112	16.1357	8.23429	85.793		9.48	0.0029	16.1357	1.80755	85.793		9.48	0.01902	16.1357	12.9625	83.0814
9.49	17.6497	16.1489	7.53	86.5178		9.49	0.0029	16.1489	1.79902	86.5178		9.49	0.01951	16.1489	12.0713	85.2225
9.5	7.92242	16.162	6.84286	83.2125		9.5	0.0029	16.162	1.85689	83.2125		9.5	0.02007	16.162	12.899	87.0697
9.51	4.01805	16.1751	6.87571	80.5451		9.51	0.0029	16.1751	1.81515	80.5451		9.51	0.0207	16.1751	10.1097	87.4895
9.52	2.61911	16.1883	7.00571	83.6764		9.52	0.0029	16.1883	1.86828	83.6764		9.52	0.02142	16.1883	9.13209	86.0621
9.53	1.99359	16.2014	7.05	86.2859		9.53	0.0029	16.2014	1.92521	86.2859		9.53	0.02224	16.2014	7.8417	88.539
9.54	1.65176	16.2145	7.36429	85.2131		9.54	0.0029	16.2145	2.0182	85.2131		9.54	0.02319	16.2145	6.85762	81.3602
9.55	1.51496	16.2277	7.55	85.764		9.55	0.0029	16.2277	2.07133	85.764		9.55	0.0243	16.2277	5.45318	86.6079
9.56	1.73525	16.2408	6.93714	85.3871		9.56	0.00291	16.2408	2.23169	85.3871		9.56	0.02562	16.2408	5.287	84.5508
9.57	2.77087	16.2539	6.73	85.3001		9.57	0.00291	16.2539	2.3446	85.3001		9.57	0.0272	16.2539	4.94485	91.0579
9.58	4.938	16.2671	6.36429	86.5468		9.58	0.00292	16.267	2.35219	86.5468		9.58	0.02911	16.267	4.76074	84.005
9.59	7.12967	16.2802	6.00429	84.0823		9.59	0.00292	16.2802	2.66152	84.0823		9.59	0.03147	16.2802	5.10941	86.5659
9.6	7.10101	16.2933	5.97714	87.6486		9.6	0.00293	16.2933	2.69947	87.6486		9.6	0.03443	16.2933	4.81125	86.0621
9.61	5.83357	16.3064	5.65429	88.3734		9.61	0.00293	16.3064	2.95092	88.3734		9.61	0.03824	16.3064	4.98232	86.9857
9.62	4.25866	16.3196	5.62286	85.4451		9.62	0.00294	16.3196	3.21849	85.4451		9.62	0.04326	16.3196	4.77378	82.4097
9.63	2.48531	16.3327	5.68429	82.7486		9.63	0.00295	16.3327	3.3371	82.7486		9.63	0.05007	16.3327	4.58804	86.5659
9.64	1.28315	16.3458	5.95429	85.1841		9.64	0.00296	16.3458	3.58095	85.1841		9.64	0.05966	16.3458	4.53916	85.1805
9.65	0.72447	16.359	6.02429	86.9817		9.65	0.00297	16.359	3.75174	86.9817		9.65	0.07393	16.359	4.77703	83.4173
9.66	0.50731	16.3721	6.05143	81.038		9.66	0.00299	16.3721	4.15975	81.038		9.66	0.09833	16.3721	4.80636	84.047
9.67	0.4065	16.3852	5.93571	83.1835		9.67	0.003	16.3852	4.39981	83.1835		9.67	0.15622	16.3852	4.63366	83.5432
9.68	0.34311	16.3984	5.83571	83.7634		9.68	0.00301	16.3984	4.74519	83.7634		9.68	0.32982	16.3984	5.01165	88.7909
9.69	0.29707	16.4115	6.25286	84.6912		9.69	0.00303	16.4115	5.08867	84.6912		9.69	0.76463	16.4115	5.1371	82.0739
9.7	0.26174	16.4246	6.20571	91.6497		9.7	0.00305	16.4246	5.45303	91.6497		9.7	1.45479	16.4246	5.40593	83.6272
9.71	0.23371	16.4377	6.19429	91.3018		9.71	0.00307	16.4377	5.92555	91.3018		9.71	1.90197	16.4377	5.45155	85.6423
9.72	0.21092	16.4509	6.59	88.0835		9.72	0.00308	16.4509	6.43034	88.0835		9.72	1.71572	16.4509	5.68454	89.6306
9.73	0.19201	16.464	6.51143	86.4309		9.73	0.0031	16.464	6.67799	86.4309		9.73	1.3679	16.464	5.59004	86.0621
9.74	0.17606	16.4771	6.67857	86.3729		9.74	0.00313	16.4771	7.0841	86.3729		9.74	0.91618	16.4771	6.04787	87.6574
9.75	0.16244	16.4903	6.94571	86.8658		9.75	0.00315	16.4903	7.494	86.8658		9.75	0.48047	16.4903	5.83769	90.806
9.76	0.15067	16.5034	6.96429	85.677		9.76	0.00318	16.5034	7.75683	85.677		9.76	0.22526	16.5034	6.05601	86.9018
9.77	0.14041	16.5165	7.18857	86.9817		9.77	0.0032	16.5165	8.06236	86.9817		9.77	0.12023	16.5165	6.48288	84.005
9.78	0.1314	16.5297	7.39143	84.4013		9.78	0.00323	16.5297	8.20279	84.4013		9.78	0.08202	16.5297	6.68654	84.2989
9.79	0.12343	16.5428	7.71143	83.1255		9.79	0.00326	16.5428	8.63926	83.1255		9.79	0.06446	16.5428	6.77778	81.6541
9.8	0.11645	16.5559	8.13571	92.3456		9.8	0.00329	16.5559	8.5254	92.3456		9.8	0.0538	16.5559	6.99774	85.2225
9.81	0.11011	16.569	8.36	84.2853		9.81	0.00333	16.569	8.48839	84.2853		9.81	0.04655	16.569	7.48163	90.3862
9.82	0.10441	16.5822	8.44143	85.706		9.82	0.00336	16.5822	8.42482	85.706		9.82	0.04137	16.5822	7.73743	88.581
9.83	0.09927	16.5953	8.84	85.2421		9.83	0.0034	16.5953	8.11549	85.2421		9.83	0.03756	16.5953	8.70522	90.3443
9.84	0.09461	16.6084	9.05714	91.0409		9.84	0.00344	16.6084	7.74449	91.0409		9.84	0.03468	16.6084	10.3149	92.8212
9.85	0.09039	16.6216	8.85857	90.9829		9.85	0.00348	16.6216	7.23876	90.9829		9.85	0.03248	16.6216	11.9067	94.2485
9.86	0.08654	16.6347	9.31571	86.6338		9.86	0.00353	16.6347	6.9579	86.6338		9.86	0.03076	16.6347	12.8876	91.016
9.87	0.08302	16.6478	9.23429	83.1255		9.87	0.00357	16.6478	6.29466	83.1255		9.87	0.0294	16.6478	15.5905	88.3291
9.88	0.0798	16.661	9.36429	89.3882		9.88	0.00362	16.661	5.43785	89.3882		9.88	0.02833	16.661	18.6275	88.1612
9.89	0.07684	16.6741	10.2014	88.9243		9.89	0.00368	16.6741	4.8543	88.9243		9.89	0.02746	16.6741	20.7309	83.5432
9.9	0.07413	16.6872	11.2214	86.1409		9.9	0.00373	16.6872	4.29923	86.1409		9.9	0.02677	16.6872	23.4306	87.6154
9.91	0.07162	16.7004	12.8029	84.4013		9.91	0.00379	16.7003	3.66255	84.4013		9.91	0.02621	16.7003	27.6097	83.7951
9.92	0.06931	16.7135	14.16	86.9817		9.92	0.00385	16.7135	3.15492	86.9817		9.92	0.02577	16.7135	30.8226	84.9706
9.93	0.06718	16.7266	15.3214	85.59		9.93	0.00392	16.7266	2.97179	85.59		9.93	0.02541	16.7266	33.4474	87.5735
9.94	0.06521	16.7397	15.3757	89.5042		9.94	0.00399	16.7397	2.66342	89.5042		9.94	0.02513	16.7397	38.8061	87.2376
9.95	0.06338	16.7529	15.1829	85.822		9.95	0.00407	16.7529	2.40438	85.822		9.95	0.02492	16.7529	44.0311	89.9244
9.96	0.06169	16.766	15.8357	90.403		9.96	0.00415	16.766	2.23454	90.403		9.96	0.02476	16.766	50.4635	93.8707
9.97	0.06011	16.7791	18.1229	87.0687		9.97	0.00423	16.7791	2.06659	87.0687		9.97	0.02473	16.7791	59.6233	89.1688
9.98	0.05866	16.7923	16.9871	88.0835		9.98	0.00432	16.7923	1.85025	88.0835		9.98	0.02466	16.7923	64.7816	85.6423
9.99	0.0573	16.8054	16.6114	88.6924		9.99	0.00442	16.8054	1.7734	88.6924		9.99	0.02462	16.8054	70.7952	89.6306
10	0.05604	16.8185	19.3086	86.7208		10	0.00452	16.8185	1.74303	86.7208		10	0.02462	16.8185	88.0704	87.0277
10.01	0.05487	16.8316	23.14	88.9823		10.01	0.00463	16.8316	1.75062	88.9823		10.01	0.02464	16.8316	90.213	88.2452
10.02	0.05378	16.8448	27.66	85.3871		10.02	0.00474	16.8448	1.65764	85.3871		10.02	0.02469	16.8448	86.2457	86.6499
10.03	0.05277	16.8579	33.0486	85.59		10.03	0.00487	16.8579	1.64435	85.59		10.03	0.02475	16.8579	88.2383	88.1612
10.04	0.05183	16.871	36.8129	89.0983		10.04	0.005	16.871	1.67187	89.0983		10.04	0.02489	16.871	73.6693	83.4173
10.05	0.05096	16.8842	45.3386	92.7225		10.05	0.00514	16.8842	1.60925	92.7225		10.05	0.025	16.8842	59.6445	89.1688
10.06	0.05014	16.8973	59.41	93.9693		10.06	0.00529	16.8973	1.51721	93.9693		10.06	0.02512	16.8973	51.1674	88.9589
10.07	0.04939	16.9104	70.3357	91.9107		10.07	0.00545	16.9104	1.6083	91.9107		10.07	0.02527	16.9104	39.5995	85.6843
10.08	0.04869	16.9236	78.1529	87.6486		10.08	0.00563	16.9236	1.60925	87.6486		10.08	0.02542	16.9236	29.7131	85.8522
10.09	0.04805	16.9367	74.5786	84.6042		10.09	0.00581	16.9367	1.49633	84.6042		10.09	0.0256	16.9367	22.4221	88.2452
10.1	0.04745	16.9498	69.1829	88.6054		10.1	0.00602	16.9498	1.54472	88.6054		10.1	0.02578	16.9498	16.8614	89.3367
10.11	0.0469	16.9629	59.3543	86.7498		10.11	0.00623	16.963	1.61114	86.7498		10.11	0.02598	16.963	13.1026	83.6692
10.12	0.04639	16.9761	43.4371	93.7953		10.12	0.00647	16.9761	1.41189	93.7953		10.12	0.02619	16.9761	10.561	91.0999
10.13	0.04593	16.9892	30.35	89.6492		10.13	0.00672	16.9892	1.40999	89.6492		10.13	0.02641	16.9892	8.40869	86.9857
10.14	0.0455	17.0023	22.2571	82.1977		10.14	0.007	17.0023	1.52859	82.1977		10.14	0.02665	17.0023	6.99285	92.8212
10.15	0.04511	17.0155	14.0743	91.7367		10.15	0.0073	17.0155	1.57698	91.7367		10.15	0.0269	17.0155	6.33462	92.9051
10.16	0.04476	17.0286	9.22	88.1705		10.16	0.00763	17.0286	1.49349	88.1705		10.16	0.02716	17.0286	5.83932	90.806
10.17	0.04445	17.0417	7.26714	86.0829		10.17	0.00799	17.0417	1.33693	86.0829		10.17	0.02743	17.0417	5.44015	90.848
10.18	0.04416	17.0549	6.59429	89.9391		10.18	0.00838	17.0549	1.37773	89.9391		10.18	0.02771	17.0549	5.10452	89.2947
10.19	0.04391	17.068	6.36143	92.1427		10.19	0.00881	17.068	1.45363	92.1427		10.19	0.028	17.068	5.09963	84.4249
10.2	0.04369	17.0811	6.19	88.6924		10.2	0.00929	17.0811	1.44984	88.6924		10.2	0.02831	17.0811	4.80799	86.8178
10.21	0.0435	17.0943	5.96429	87.2717		10.21	0.00981	17.0943	1.36539	87.2717		10.21	0.02862	17.0943	4.72816	82.1159
10.22	0.04334	17.1074	5.87143	87.3586		10.22	0.01039	17.1074	1.56275	87.3586		10.22	0.02903	17.1074	4.63203	91.1839
10.23	0.0432	17.1205	5.79571	91.2438		10.23	0.01104	17.1205	1.43086	91.2438		10.23	0.02937	17.1205	4.53264	91.9815
10.24	0.04309	17.1336	5.78571	94.4332		10.24	0.01176	17.1336	1.37393	94.4332		10.24	0.02972	17.1336	4.65321	88.7909
10.25	0.04312	17.1468	5.86857	90.8089		10.25	0.01258	17.1468	1.4821	90.8089		10.25	0.03009	17.1468	4.23449	88.3711
10.26	0.04307	17.1599	5.59286	85.2711		10.26	0.01349	17.1599	1.59501	85.2711		10.26	0.03046	17.1599	4.42348	92.4433
10.27	0.04304	17.173	5.60429	88.8953		10.27	0.01453	17.173	1.35495	88.8953		10.27	0.03085	17.173	4.54731	95.0042
10.28	0.04304	17.1862	5.55	86.2279		10.28	0.01571	17.1862	1.53429	86.2279		10.28	0.03134	17.1862	4.52287	92.3174
10.29	0.04306	17.1993	5.48429	89.9681		10.29	0.01707	17.1993	1.43466	89.9681		10.29	0.03175	17.1993	4.63203	88.623
10.3	0.0431	17.2124	5.49857	93.5633		10.3	0.01863	17.2124	1.26671	93.5633		10.3	0.03218	17.2124	4.3909	91.7296
10.31	0.04327	17.2256	5.52429	91.2438		10.31	0.02045	17.2256	1.40714	91.2438		10.31	0.03263	17.2256	4.16768	92.8631
10.32	0.04337	17.2387	5.69143	82.7776		10.32	0.02258	17.2387	1.44794	82.7776		10.32	0.03308	17.2387	4.21982	83.8791
10.33	0.04349	17.2518	5.50286	90.0551		10.33	0.02509	17.2518	1.35401	90.0551		10.33	0.03356	17.2518	4.29477	92.9471
10.34	0.04363	17.2649	5.42	88.4314		10.34	0.02809	17.2649	1.38911	88.4314		10.34	0.03405	17.2649	4.22634	88.9589
10.35	0.0438	17.2781	5.43571	91.9977		10.35	0.03171	17.2781	1.41948	91.9977		10.35	0.03455	17.2781	3.9738	88.2871
10.36	0.044	17.2912	5.46571	91.2438		10.36	0.03614	17.2912	1.48115	91.2438		10.36	0.03508	17.2912	4.22797	89.6725
10.37	0.04422	17.3043	5.55286	90.345		10.37	0.04163	17.3043	1.36065	90.345		10.37	0.03562	17.3043	4.06015	88.0353
10.38	0.04446	17.3175	5.69	91.3018		10.38	0.04856	17.3175	1.28094	91.3018		10.38	0.03617	17.3175	4.12369	94.2905
10.39	0.04473	17.3306	5.29571	90.7509		10.39	0.05746	17.3306	1.37488	90.7509		10.39	0.03675	17.3306	3.92329	94.2905
10.4	0.04502	17.3437	5.38571	91.5048		10.4	0.06919	17.3437	1.43181	91.5048		10.4	0.03735	17.3437	4.32735	95.382
10.41	0.04534	17.3569	5.49143	83.4735		10.41	0.08506	17.3569	1.41948	83.4735		10.41	0.03796	17.3569	4.04386	84.6767
10.42	0.04579	17.37	5.41571	88.7214		10.42	0.10726	17.37	1.45458	88.7214		10.42	0.0386	17.37	4.1628	87.6994
10.43	0.04616	17.3831	5.44286	89.9971		10.43	0.13985	17.3831	1.44984	89.9971		10.43	0.03926	17.3831	4.19375	86.9857
10.44	0.04656	17.3962	5.38571	91.2728		10.44	0.19293	17.3963	1.51246	91.2728		10.44	0.03994	17.3963	4.34691	89.1688
10.45	0.04699	17.4094	5.37286	88.5184		10.45	0.30679	17.4094	1.4783	88.5184		10.45	0.04065	17.4094	4.07319	88.581
10.46	0.04745	17.4225	5.36	93.5633		10.46	0.63496	17.4225	1.50772	93.5633		10.46	0.04138	17.4225	4.06178	89.6306
10.47	0.04794	17.4356	5.30429	86.3439		10.47	1.50944	17.4356	1.50677	86.3439		10.47	0.04214	17.4356	4.00313	89.9664
10.48	0.04846	17.4488	5.39571	89.4172		10.48	3.08275	17.4488	1.66428	89.4172		10.48	0.04292	17.4488	4.09437	89.4626
10.49	0.04901	17.4619	5.49857	87.5326		10.49	4.46779	17.4619	1.54378	87.5326		10.49	0.04374	17.4619	4.2019	97.0193
10.5	0.04959	17.475	5.25857	89.9971		10.5	4.27437	17.475	1.45363	89.9971		10.5	0.04458	17.475	3.87279	92.3594
10.51	0.05021	17.4882	5.40714	91.0119		10.51	3.48808	17.4882	1.51436	91.0119		10.51	0.04546	17.4882	4.05689	87.5315
10.52	0.05086	17.5013	5.39857	92.6355		10.52	2.65174	17.5013	1.67851	92.6355		10.52	0.04637	17.5013	3.95914	91.6877
10.53	0.05156	17.5144	5.28714	88.7794		10.53	1.56425	17.5144	1.57793	88.7794		10.53	0.04732	17.5144	4.20842	90.3443
10.54	0.05229	17.5276	5.17714	90.577		10.54	0.74731	17.5276	1.73924	90.577		10.54	0.0483	17.5276	3.90374	87.6574
10.55	0.05306	17.5407	5.24714	94.3752		10.55	0.34869	17.5407	1.89295	94.3752		10.55	0.04932	17.5407	4.05852	85.8522
10.56	0.05387	17.5538	5.23857	92.4616		10.56	0.19848	17.5538	1.65479	92.4616		10.56	0.05038	17.5538	4.0683	93.4089
10.57	0.05473	17.5669	5.30571	90.722		10.57	0.13759	17.5669	1.65669	90.722		10.57	0.05149	17.5669	4.33387	86.398
10.58	0.05564	17.5801	5.12429	83.3575		10.58	0.10415	17.5801	1.75157	83.3575		10.58	0.05264	17.5801	3.90537	93.7447
10.59	0.05659	17.5932	5.25714	85.764		10.59	0.08205	17.5932	1.82463	85.764		10.59	0.05384	17.5932	4.08785	95.508
10.6	0.0576	17.6063	5.17857	89.0113		10.6	0.06641	17.6063	1.78953	89.0113		10.6	0.05509	17.6063	4.11881	91.016
10.61	0.05867	17.6195	5.24429	88.5184		10.61	0.05493	17.6195	1.8104	88.5184		10.61	0.05639	17.6195	3.91189	86.8598
10.62	0.05979	17.6326	5.29714	93.2734		10.62	0.04624	17.6326	1.8958	93.2734		10.62	0.05776	17.6326	4.0797	89.8405
10.63	0.06097	17.6457	5.24143	90.461		10.63	0.03951	17.6457	1.8493	90.461		10.63	0.05918	17.6457	4.2296	91.1839
10.64	0.06223	17.6589	5.16286	88.7504		10.64	0.03419	17.6589	1.98594	88.7504		10.64	0.06067	17.6589	4.16117	90.4702
10.65	0.06355	17.672	5.13286	89.6782		10.65	0.02992	17.672	1.85405	89.6782		10.65	0.06222	17.672	3.7066	91.6037
10.66	0.06495	17.6851	5.25	95.042		10.66	0.02643	17.6851	1.96696	95.042		10.66	0.06377	17.6851	3.61699	90.3023
10.67	0.06642	17.6983	5.25	88.3734		10.67	0.02354	17.6982	1.99068	88.3734		10.67	0.06557	17.6982	4.18724	92.6952
10.68	0.06799	17.7114	5.19429	93.8533		10.68	0.02113	17.7114	2.13301	93.8533		10.68	0.06736	17.7114	3.75385	91.5197
10.69	0.06964	17.7245	5.29857	84.1983		10.69	0.0191	17.7245	2.17571	84.1983		10.69	0.06924	17.7245	3.85323	91.2678
10.7	0.0714	17.7376	5.32571	92.2876		10.7	0.01736	17.7376	2.33986	92.2876		10.7	0.07122	17.7376	3.98846	94.2485
10.71	0.07326	17.7508	5.33857	90.49		10.71	0.01587	17.7508	2.33796	90.49		10.71	0.07329	17.7508	3.67076	92.8212
10.72	0.07523	17.7639	5.33571	89.6492		10.72	0.01459	17.7639	2.43949	89.6492		10.72	0.07548	17.7639	3.96077	89.7565
10.73	0.07733	17.777	5.21571	90.8959		10.73	0.01347	17.777	2.53247	90.8959		10.73	0.07778	17.777	4.08459	92.3174
10.74	0.07957	17.7902	5.25	91.3018		10.74	0.01248	17.7902	2.80384	91.3018		10.74	0.08021	17.7902	4.05689	85.7263
10.75	0.08195	17.8033	5.24714	95.042		10.75	0.01162	17.8033	2.84085	95.042		10.75	0.08277	17.8033	3.94773	100
10.76	0.08448	17.8164	5.35571	91.6208		10.76	0.01086	17.8164	3.08375	91.6208		10.76	0.08548	17.8164	3.99824	87.9513
10.77	0.08719	17.8296	5.17429	92.2586		10.77	0.01018	17.8296	3.35892	92.2586		10.77	0.08834	17.8296	3.89071	92.4013
10.78	0.09009	17.8427	5.39286	92.5776		10.78	0.00957	17.8427	3.69956	92.5776		10.78	0.09137	17.8427	4.03897	91.8976
10.79	0.09319	17.8558	5.43571	92.0847		10.79	0.00903	17.8558	3.93677	92.0847		10.79	0.09459	17.8558	3.6398	90.7221
10.8	0.09652	17.8689	5.30429	89.3012		10.8	0.00854	17.8689	4.17967	89.3012		10.8	0.098	17.8689	4.02431	92.4433
10.81	0.10009	17.8821	5.34143	92.5776		10.81	0.0081	17.8821	4.54118	92.5776		10.81	0.10163	17.8821	3.6675	88.707
10.82	0.10394	17.8952	5.16429	92.8675		10.82	0.0077	17.8952	5.07254	92.8675		10.82	0.1055	17.8952	3.89071	87.3216
10.83	0.1081	17.9083	5.37571	92.4326		10.83	0.00734	17.9083	5.65323	92.4326		10.83	0.10962	17.9083	4.01616	97.9009
10.84	0.11259	17.9215	5.18571	89.0113		10.84	0.00701	17.9215	6.12576	89.0113		10.84	0.11401	17.9215	3.81413	92.0655
10.85	0.11745	17.9346	5.15857	93.8823		10.85	0.00671	17.9346	6.70646	93.8823		10.85	0.11872	17.9346	3.94447	94.0806
10.86	0.12273	17.9477	5.36	90.1421		10.86	0.00643	17.9477	7.49495	90.1421		10.86	0.12376	17.9477	4.06667	90.2183
10.87	0.12848	17.9609	5.26571	88.4604		10.87	0.00618	17.9609	8.43526	88.4604		10.87	0.12917	17.9609	3.94773	93.6188
10.88	0.13475	17.974	5.30143	86.8948		10.88	0.00595	17.974	9.09281	86.8948		10.88	0.13499	17.974	4.45444	93.3669
10.89	0.14163	17.9871	5.48286	88.5764		10.89	0.00573	17.9871	10.2789	88.5764		10.89	0.14126	17.9871	4.13184	86.6079
10.9	0.14917	18.0002	5.24	90.7509		10.9	0.00554	18.0002	11.111	90.7509		10.9	0.14802	18.0002	3.92818	91.2678
10.91	0.15749	18.0134	5.23143	92.8675		10.91	0.00536	18.0134	12.1547	92.8675		10.91	0.15525	18.0134	4.20353	87.3636
10.92	0.16669	18.0265	5.30429	88.1415		10.92	0.00519	18.0265	12.9261	88.1415		10.92	0.16319	18.0265	4.20842	95.7179
10.93	0.1769	18.0396	5.26429	88.2575		10.93	0.00504	18.0396	14.1151	88.2575		10.93	0.17182	18.0396	4.25404	86.44
10.94	0.18829	18.0528	5.21	92.1716		10.94	0.00489	18.0528	15.3932	92.1716		10.94	0.18122	18.0528	4.33876	88.1612
10.95	0.20105	18.0659	5.24429	90.8089		10.95	0.00476	18.0659	16.1351	90.8089		10.95	0.1915	18.0659	4.43652	92.9471
10.96	0.21542	18.079	5.39	88.4894		10.96	0.00464	18.079	17.1647	88.4894		10.96	0.20285	18.079	4.25404	90.3023
10.97	0.23167	18.0922	5.41	92.2586		10.97	0.00452	18.0922	18.1496	92.2586		10.97	0.21523	18.0922	4.26055	89.9664
10.98	0.25019	18.1053	5.46286	93.5054		10.98	0.00442	18.1053	18.79	93.5054		10.98	0.22889	18.1053	4.40719	91.4358
10.99	0.2714	18.1184	5.53286	92.3746		10.99	0.00432	18.1184	19.6611	92.3746		10.99	0.244	18.1184	4.54894	87.3216
11	0.29589	18.1316	5.50143	92.1427		11	0.00422	18.1315	19.7446	92.1427		11	0.2608	18.1315	4.34853	87.9093
11.01	0.32439	18.1447	5.45714	95.158		11.01	0.00414	18.1447	19.9116	95.158		11.01	0.27954	18.1447	4.59618	93.4089
11.02	0.35783	18.1578	5.63714	95.187		11.02	0.00406	18.1578	20.0643	95.187		11.02	0.30054	18.1578	4.56197	94.8363
11.03	0.39748	18.1709	5.63857	95.6799		11.03	0.00398	18.1709	19.3868	95.6799		11.03	0.32419	18.1709	4.44955	93.241
11.04	0.44501	18.1841	5.74429	90.8959		11.04	0.00391	18.1841	18.661	90.8959		11.04	0.35096	18.1841	4.51961	92.8212
11.05	0.5027	18.1972	5.88571	95.129		11.05	0.00385	18.1972	17.715	95.129		11.05	0.38143	18.1972	5.00839	95.0042
11.06	0.57362	18.2103	5.96	92.2006		11.06	0.00379	18.2103	16.509	92.2006		11.06	0.41633	18.2103	4.93019	86.9018
11.07	0.66253	18.2235	6.00714	84.4883		11.07	0.00373	18.2235	15.0373	84.4883		11.07	0.45658	18.2235	4.65158	83.2913
11.08	0.77598	18.2366	5.93	89.3592		11.08	0.00368	18.2366	13.0552	89.3592		11.08	0.50336	18.2366	4.69883	89.1688
11.09	0.92404	18.2497	6.25857	95.332		11.09	0.00363	18.2497	11.8777	95.332		11.09	0.55818	18.2497	5.00513	90.4702
11.1	1.12253	18.2629	6.55857	93.0995		11.1	0.00358	18.2629	10.073	93.0995		11.1	0.62304	18.2629	5.12081	98.3207
11.11	1.39745	18.276	6.61	92.8965		11.11	0.00354	18.276	8.61649	92.8965		11.11	0.7006	18.276	5.44341	87.6994
11.12	1.79503	18.2891	6.39714	92.7515		11.12	0.0035	18.2891	7.56421	92.7515		11.12	0.79446	18.2891	5.4988	96.0118
11.13	2.42111	18.3022	6.66571	95.187		11.13	0.00347	18.3022	6.41041	95.187		11.13	0.90967	18.3022	6.00388	92.1075
11.14	3.66295	18.3154	7.21429	91.0989		11.14	0.00343	18.3154	5.19115	91.0989		11.14	1.05338	18.3154	5.94034	94.8782
11.15	7.05354	18.3285	7.19143	87.5616		11.15	0.0034	18.3285	4.53359	87.5616		11.15	1.23624	18.3285	5.97129	92.9471
11.16	16.3803	18.3416	7.49	87.0687		11.16	0.00337	18.3416	3.91305	87.0687		11.16	1.47544	18.3416	6.66373	93.9547
11.17	34.7024	18.3548	8.03143	98.0284		11.17	0.00334	18.3548	3.39118	98.0284		11.17	1.80532	18.3548	7.35943	91.9815
11.18	54.2468	18.3679	8.96143	89.6492		11.18	0.00332	18.3679	3.03252	89.6492		11.18	2.30449	18.3679	7.28612	93.073
11.19	55.325	18.381	10.1171	88.4024		11.19	0.0033	18.381	2.68429	88.4024		11.19	3.11147	18.381	8.35003	93.7447
11.2	45.2086	18.3941	12.5529	94.7811		11.2	0.00328	18.3942	2.39869	94.7811		11.2	4.34523	18.3942	9.19726	86.272
11.21	36.9704	18.4073	14.9186	89.3012		11.21	0.00326	18.4073	2.29621	89.3012		11.21	6.06287	18.4073	9.66323	91.2678
11.22	24.8587	18.4204	16.12	93.2734		11.22	0.00324	18.4204	2.18899	93.2734		11.22	9.34181	18.4204	10.7728	89.5886
11.23	12.9529	18.4335	16.8357	92.5196		11.23	0.00322	18.4335	2.13965	92.5196		11.23	18.944	18.4335	12.4346	88.9169
11.24	6.06147	18.4467	17.4843	94.2012		11.24	0.00321	18.4467	2.04097	94.2012		11.24	42.361	18.4467	13.9303	94.0386
11.25	3.22819	18.4598	17.5243	88.0545		11.25	0.0032	18.4598	1.96317	88.0545		11.25	78.4661	18.4598	16.4329	97.0613
11.26	2.15221	18.4729	16.8629	88.8663		11.26	0.00319	18.4729	2.07039	88.8663		11.26	100	18.4729	19.2694	90.3443
11.27	1.62882	18.4861	18.6314	93.2154		11.27	0.00318	18.4861	1.86449	93.2154		11.27	87.3936	18.4861	22.5149	88.9169
11.28	1.30376	18.4992	18.8771	93.6213		11.28	0.00317	18.4992	1.80471	93.6213		11.28	71.5882	18.4992	25.3091	98.4047
11.29	1.08176	18.5123	16.2429	91.5048		11.29	0.00317	18.5123	1.71552	91.5048		11.29	55.413	18.5123	27.9355	97.775
11.3	0.92441	18.5255	13.88	98.9562		11.3	0.00316	18.5255	1.72785	98.9562		11.3	32.9515	18.5255	34.5634	91.6037
11.31	0.81062	18.5386	12.7986	93.4764		11.31	0.00316	18.5386	1.64056	93.4764		11.31	16.1133	18.5386	44.2609	92.1914
11.32	0.72758	18.5517	12.3014	95.0131		11.32	0.00316	18.5517	1.76106	95.0131		11.32	7.99761	18.5517	52.2834	92.6532
11.33	0.66724	18.5648	10.6014	98.8402		11.33	0.00316	18.5648	1.70603	98.8402		11.33	5.02671	18.5648	52.7347	92.4433
11.34	0.62441	18.578	8.79143	92.4616		11.34	0.00316	18.578	1.62443	92.4616		11.34	3.9993	18.578	53.5526	97.3132
11.35	0.59573	18.5911	8.20286	93.3894		11.35	0.00316	18.5911	1.60071	93.3894		11.35	3.9272	18.5911	53.6325	93.5348
11.36	0.5791	18.6042	8.00857	93.4184		11.36	0.00316	18.6042	1.62727	93.4184		11.36	5.34299	18.6042	50.1605	89.7565
11.37	0.57335	18.6174	7.52	97.1296		11.37	0.00317	18.6174	1.49349	97.1296		11.37	9.53361	18.6174	43.4902	92.6112
11.38	0.57804	18.6305	7.32571	94.0272		11.38	0.00317	18.6305	1.63581	94.0272		11.38	16.1385	18.6305	39.4268	87.8254
11.39	0.59346	18.6436	7.58286	91.1569		11.39	0.00318	18.6436	1.45269	91.1569		11.39	19.8111	18.6436	35.6371	90.7221
11.4	0.62065	18.6568	8.00714	89.7072		11.4	0.00319	18.6568	1.39955	89.7072		11.4	17.1429	18.6568	33.8873	90.5122
11.41	0.66162	18.6699	8.56857	95.7379		11.41	0.00319	18.6699	1.60165	95.7379		11.41	14.0973	18.6699	34.5504	90.7221
11.42	0.71976	18.683	8.56714	90.1421		11.42	0.0032	18.683	1.32934	90.1421		11.42	11.0314	18.683	33.3252	94.8363
11.43	0.80103	18.6961	8.74857	93.3314		11.43	0.00321	18.6961	1.49349	93.3314		11.43	6.74648	18.6961	33.1606	90.0084
11.44	0.91925	18.7093	9.68571	88.2285		11.44	0.00323	18.7093	1.36729	88.2285		11.44	3.49748	18.7093	38.8631	91.0579
11.45	1.11904	18.7224	10.7514	92.1716		11.45	0.00324	18.7224	1.43371	92.1716		11.45	1.88822	18.7224	45.6458	98.9505
11.46	1.5234	18.7355	11.4071	93.9983		11.46	0.00325	18.7355	1.40999	93.9983		11.46	1.24811	18.7355	46.5565	90.932
11.47	2.29837	18.7487	12.2429	92.8095		11.47	0.00327	18.7487	1.46502	92.8095		11.47	0.96086	18.7487	46.2323	91.9395
11.48	3.3604	18.7618	12.5114	95.5059		11.48	0.00328	18.7618	1.42327	95.5059		11.48	0.78814	18.7618	47.5944	93.115
11.49	4.08108	18.7749	12.6257	95.6219		11.49	0.0033	18.7749	1.38911	95.6219		11.49	0.66638	18.7749	45.812	94.2485
11.5	4.42247	18.7881	13.1914	94.4912		11.5	0.00332	18.7881	1.38057	94.4912		11.5	0.57515	18.7881	41.0642	93.241
11.51	5.51715	18.8012	13.4443	91.3308		11.51	0.00334	18.8012	1.41473	91.3308		11.51	0.50436	18.8012	37.7764	91.0999
11.52	9.02597	18.8143	13.3757	89.3302		11.52	0.00336	18.8143	1.31226	89.3302		11.52	0.44794	18.8143	36.9128	87.2796
11.53	18.9378	18.8274	13.5986	93.5923		11.53	0.00338	18.8275	1.39575	93.5923		11.53	0.402	18.8275	34.0861	89.0428
11.54	38.1838	18.8406	14.9857	92.4906		11.54	0.0034	18.8406	1.32174	92.4906		11.54	0.36394	18.8406	29.1836	94.5424
11.55	57.3555	18.8537	16.3086	92.3746		11.55	0.00343	18.8537	1.44699	92.3746		11.55	0.33195	18.8537	29.3579	89.2947
11.56	56.3769	18.8668	17.9386	93.4764		11.56	0.00345	18.8668	1.35401	93.4764		11.56	0.30474	18.8668	31.3358	94.6264
11.57	45.6809	18.88	20.2871	89.1563		11.57	0.00348	18.88	1.4005	89.1563		11.57	0.28136	18.88	29.1086	94.9622
11.58	37.9067	18.8931	23.7343	99.5361		11.58	0.0035	18.8931	1.45174	99.5361		11.58	0.26109	18.8931	22.2787	95.0462
11.59	25.9134	18.9062	23.6143	93.0995		11.59	0.00353	18.9062	1.31415	93.0995		11.59	0.24339	18.9062	19.1277	91.1419
11.6	13.6496	18.9194	20.9029	91.2148		11.6	0.00356	18.9194	1.35211	91.2148		11.6	0.22783	18.9194	18.1257	94.0806
11.61	6.41222	18.9325	19.6814	98.5213		11.61	0.00359	18.9325	1.31321	98.5213		11.61	0.21407	18.9325	15.659	93.8707
11.62	3.38988	18.9456	17.6914	93.7663		11.62	0.00354	18.9456	1.24489	93.7663		11.62	0.20185	18.9456	11.3903	91.1419
11.63	2.22871	18.9588	14.5971	91.3888		11.63	0.00358	18.9588	1.34547	91.3888		11.63	0.19095	18.9588	8.53414	93.0311
11.64	1.6594	18.9719	11.6129	90.635		11.64	0.00361	18.9719	1.39955	90.635		11.64	0.18119	18.9719	7.41809	95.55
11.65	1.30167	18.985	9.43857	91.1569		11.65	0.00365	18.985	1.22971	91.1569		11.65	0.17242	18.985	6.93256	88.2452
11.66	1.05279	18.9981	8.00143	97.2166		11.66	0.00368	18.9981	1.22022	97.2166		11.66	0.16452	18.9981	5.84421	86.7338
11.67	0.87162	19.0113	6.86429	100		11.67	0.00372	19.0113	1.15095	100		11.67	0.15738	19.0113	5.15665	84.7187
11.68	0.73547	19.0244	6.20429	92.6935		11.68	0.00376	19.0244	1.21927	92.6935		11.68	0.15093	19.0244	5.04912	90.2603
11.69	0.6305	19.0375	5.92286	95.0131		11.69	0.0038	19.0375	1.29518	95.0131		11.69	0.14507	19.0375	5.1371	92.4013
11.7	0.5478	19.0507	5.78143	91.9107		11.7	0.00385	19.0507	1.27905	91.9107		11.7	0.13976	19.0507	4.76074	88.665
11.71	0.48157	19.0638	5.45714	93.8533		11.71	0.00389	19.0638	1.28284	93.8533		11.71	0.13494	19.0638	4.62714	90.1343
11.72	0.42752	19.0769	5.66	95.274		11.72	0.00394	19.0769	1.28569	95.274		11.72	0.13056	19.0769	4.94974	92.4433
11.73	0.3829	19.0901	5.73571	92.1716		11.73	0.00398	19.0901	1.25248	92.1716		11.73	0.12658	19.0901	4.53427	96.3896
11.74	0.34562	19.1032	5.49857	86.8948		11.74	0.00403	19.1032	1.22591	86.8948		11.74	0.12297	19.1032	4.59293	94.5004
11.75	0.31416	19.1163	5.47286	90.287		11.75	0.00408	19.1163	1.25533	90.287		11.75	0.11969	19.1163	4.47399	92.5693
11.76	0.28736	19.1294	5.8	93.1574		11.76	0.00414	19.1294	1.37393	93.1574		11.76	0.11673	19.1294	4.53101	91.0579
11.77	0.26436	19.1426	5.92714	92.3746		11.77	0.00419	19.1426	1.23445	92.3746		11.77	0.11405	19.1426	4.56523	89.3787
11.78	0.24446	19.1557	6.10714	86.5468		11.78	0.00425	19.1557	1.28759	86.5468		11.78	0.11163	19.1557	4.36972	93.157
11.79	0.22715	19.1688	6.13143	97.3615		11.79	0.0043	19.1688	1.27335	97.3615		11.79	0.10947	19.1688	4.52775	88.7909
11.8	0.212	19.182	6.42	93.7663		11.8	0.00436	19.182	1.30277	93.7663		11.8	0.10754	19.182	4.71675	90.5122
11.81	0.19866	19.1951	6.75857	85.3291		11.81	0.00442	19.1951	1.41663	85.3291		11.81	0.10584	19.1951	4.60922	90.974
11.82	0.18688	19.2082	8.67571	92.4326		11.82	0.00449	19.2082	1.28284	92.4326		11.82	0.10435	19.2082	4.81288	92.8631
11.83	0.17642	19.2214	12.0829	90.2291		11.83	0.00455	19.2214	1.35875	90.2291		11.83	0.10306	19.2214	4.51309	96.4736
11.84	0.16711	19.2345	15.2186	90.9539		11.84	0.00462	19.2345	1.34926	90.9539		11.84	0.10197	19.2345	4.61411	90.848
11.85	0.15879	19.2476	20.0143	90.8959		11.85	0.00469	19.2476	1.31415	90.8959		11.85	0.10107	19.2476	4.63203	90.932
11.86	0.15133	19.2608	20.0886	95.5929		11.86	0.00476	19.2608	1.30467	95.5929		11.86	0.10036	19.2608	4.79333	92.4433
11.87	0.14463	19.2739	15.5371	94.9551		11.87	0.00484	19.2739	1.31131	94.9551		11.87	0.09983	19.2739	4.87968	89.9244
11.88	0.1386	19.287	14.3729	91.3308		11.88	0.00498	19.287	1.21547	91.3308		11.88	0.09949	19.287	4.86664	89.9244
11.89	0.13317	19.3001	15.3171	92.0557		11.89	0.00506	19.3001	1.38342	92.0557		11.89	0.09934	19.3001	5.2593	92.3594
11.9	0.12826	19.3133	14.0714	93.8823		11.9	0.00515	19.3133	1.4413	93.8823		11.9	0.09937	19.3133	5.32121	88.665
11.91	0.12383	19.3264	12.97	94.1142		11.91	0.00523	19.3264	1.49538	94.1142		11.91	0.0996	19.3264	5.41571	89.9664
11.92	0.11982	19.3395	11.6114	92.9835		11.92	0.00532	19.3395	1.47925	92.9835		11.92	0.10003	19.3395	5.79859	87.4475
11.93	0.1162	19.3527	11.7229	93.5633		11.93	0.00541	19.3527	1.43371	93.5633		11.93	0.10066	19.3527	6.0609	94.2905
11.94	0.11292	19.3658	12.95	95.332		11.94	0.00551	19.3658	1.48115	95.332		11.94	0.10152	19.3658	6.59205	91.4358
11.95	0.10997	19.3789	13.9243	92.8675		11.95	0.0056	19.3789	1.54947	92.8675		11.95	0.10262	19.3789	7.56635	87.4055
11.96	0.10731	19.3921	12.5086	95.216		11.96	0.00571	19.3921	1.56845	95.216		11.96	0.10397	19.3921	8.65634	95.1301
11.97	0.10492	19.4052	10.7457	91.3018		11.97	0.00581	19.4052	1.66238	91.3018		11.97	0.1056	19.4052	9.84734	91.8556
11.98	0.10278	19.4183	10.0843	93.6213		11.98	0.00592	19.4183	1.80755	93.6213		11.98	0.10753	19.4183	10.1667	94.1646
11.99	0.10087	19.4315	9.24857	91.6497		11.99	0.00595	19.4314	1.79902	91.6497		11.99	0.10981	19.4314	10.8721	96.0118
12	0.09918	19.4446	7.92	90.258		12	0.00607	19.4446	1.91098	90.258		12	0.11248	19.4446	12.0159	89.5046
12.01	0.0977	19.4577	6.72143	88.1415		12.01	0.00619	19.4577	2.05046	88.1415		12.01	0.11559	19.4577	13.1743	92.9891
12.02	0.09641	19.4708	6.11143	97.5645		12.02	0.00632	19.4708	2.05615	97.5645		12.02	0.1192	19.4708	14.3832	97.4811
12.03	0.0953	19.484	5.55286	93.6503		12.03	0.00645	19.484	2.21746	93.6503		12.03	0.12342	19.484	15.1832	93.7447
12.04	0.09437	19.4971	5.35	90.2001		12.04	0.00659	19.4971	2.32942	90.2001		12.04	0.12834	19.4971	15.4113	88.8749
12.05	0.09361	19.5102	5.15143	93.7953		12.05	0.00673	19.5102	2.42525	93.7953		12.05	0.13411	19.5102	15.9376	88.0353
12.06	0.09302	19.5234	5.26857	91.5918		12.06	0.00687	19.5234	2.4708	91.5918		12.06	0.14091	19.5234	15.685	92.6952
12.07	0.09259	19.5365	5.26	91.5048		12.07	0.00702	19.5365	2.51634	91.5048		12.07	0.14898	19.5365	16.7229	90.2183
12.08	0.09232	19.5496	5.22714	91.7947		12.08	0.00718	19.5496	2.71181	91.7947		12.08	0.15866	19.5496	19.113	94.5424
12.09	0.09231	19.5628	5.20286	91.1569		12.09	0.00734	19.5627	2.58846	91.1569		12.09	0.17039	19.5627	24.2257	94.4165
12.1	0.09235	19.5759	5.17714	92.2876		12.1	0.00751	19.5759	2.87785	92.2876		12.1	0.18481	19.5759	30.2051	91.1419
12.11	0.09255	19.589	5.32143	94.5491		12.11	0.00769	19.589	2.8437	94.5491		12.11	0.20283	19.589	28.7697	86.398
12.12	0.09292	19.6021	5.31	94.1432		12.12	0.00787	19.6021	2.79151	94.1432		12.12	0.22577	19.6021	28.4423	93.7867
12.13	0.09345	19.6153	5.59429	94.1722		12.13	0.00806	19.6153	2.8788	94.1722		12.13	0.25571	19.6153	30.9334	88.707
12.14	0.09414	19.6284	5.73571	90.9829		12.14	0.00826	19.6284	2.73173	90.9829		12.14	0.2959	19.6284	28.7991	90.1343
12.15	0.09501	19.6415	5.95429	91.4468		12.15	0.00847	19.6415	2.74217	91.4468		12.15	0.35183	19.6415	23.631	92.5273
12.16	0.09607	19.6547	5.92286	91.0409		12.16	0.00869	19.6547	2.62926	91.0409		12.16	0.43383	19.6547	22.8587	90.806
12.17	0.09731	19.6678	6.34	93.0705		12.17	0.00891	19.6678	2.56853	93.0705		12.17	0.56972	19.6678	20.9883	85.6003
12.18	0.09876	19.6809	6.83	95.071		12.18	0.00915	19.6809	2.38445	95.071		12.18	0.86921	19.6809	16.4769	91.4358
12.19	0.10042	19.6941	7.58857	87.8516		12.19	0.00939	19.6941	2.24497	87.8516		12.19	1.70598	19.6941	12.1821	91.9395
12.2	0.10231	19.7072	8.04286	91.2728		12.2	0.00965	19.7072	2.09031	91.2728		12.2	3.75929	19.7072	11.1377	90.2183
12.21	0.10445	19.7203	8.02143	93.6793		12.21	0.00992	19.7203	1.95083	93.6793		12.21	7.10048	19.7203	11.0106	92.4013
12.22	0.10686	19.7334	7.72571	94.4042		12.22	0.0102	19.7334	1.87208	94.4042		12.22	9.44778	19.7334	10.429	97.6071
12.23	0.10956	19.7466	7.14429	95.216		12.23	0.01049	19.7466	1.71362	95.216		12.23	8.38486	19.7466	10.0347	90.6381
12.24	0.11258	19.7597	6.87714	90.287		12.24	0.0108	19.7597	1.67092	90.287		12.24	6.80984	19.7597	9.39603	92.1075
12.25	0.11596	19.7728	6.38714	91.5338		12.25	0.01112	19.7728	1.4005	91.5338		12.25	5.79856	19.7728	9.54592	95.508
12.26	0.11973	19.786	5.98429	87.6776		12.26	0.01146	19.786	1.40619	87.6776		12.26	3.96182	19.786	10.8021	88.9169
12.27	0.12395	19.7991	5.63286	87.7646		12.27	0.01182	19.7991	1.36255	87.7646		12.27	2.13572	19.7991	10.2709	91.7716
12.28	0.12867	19.8122	5.32429	91.1859		12.28	0.01219	19.8122	1.3151	91.1859		12.28	1.09019	19.8122	9.45957	92.0235
12.29	0.13394	19.8254	5.30143	92.7805		12.29	0.01259	19.8254	1.32649	92.7805		12.29	0.66241	19.8254	9.38951	87.1956
12.3	0.13987	19.8385	5.25429	87.9675		12.3	0.013	19.8385	1.19175	87.9675		12.3	0.49921	19.8385	8.41195	93.157
12.31	0.14653	19.8516	5.05143	89.7362		12.31	0.01344	19.8516	1.1965	89.7362		12.31	0.42104	19.8516	6.99611	84.3409
12.32	0.15404	19.8648	5.01	95.187		12.32	0.0139	19.8647	1.17278	95.187		12.32	0.37509	19.8647	6.33788	92.2754
12.33	0.16256	19.8779	4.97857	94.984		12.33	0.01439	19.8779	1.19555	94.984		12.33	0.34672	19.8779	6.2222	95.2561
12.34	0.17225	19.891	4.99286	91.9107		12.34	0.0149	19.891	1.06935	91.9107		12.34	0.3299	19.891	5.45807	89.5046
12.35	0.18333	19.9041	5.01429	94.9261		12.35	0.01544	19.9041	1.15854	94.9261		12.35	0.32137	19.9041	4.91226	87.9093
12.36	0.19609	19.9173	4.99286	89.4172		12.36	0.01602	19.9173	1.23066	89.4172		12.36	0.31921	19.9173	4.60922	90.6801
12.37	0.21088	19.9304	5.20143	92.9835		12.37	0.01663	19.9304	1.25058	92.9835		12.37	0.32234	19.9304	4.52775	96.3896
12.38	0.22818	19.9435	5.05714	92.7225		12.38	0.01728	19.9435	1.0741	92.7225		12.38	0.33016	19.9435	4.60922	90.2603
12.39	0.24862	19.9567	5.05429	90.7799		12.39	0.01797	19.9567	1.03519	90.7799		12.39	0.34246	19.9567	4.44466	88.623
12.4	0.27304	19.9698	4.99286	89.7072		12.4	0.0187	19.9698	1.07789	89.7072		12.4	0.35932	19.9698	4.37623	95.508
12.41	0.30265	19.9829	5.01714	90.664		12.41	0.01948	19.9829	1.08833	90.664		12.41	0.38108	19.9829	4.3632	85.2225
12.42	0.33917	19.9961	5.15	85.2421		12.42	0.02032	19.996	1.06271	85.2421		12.42	0.40836	19.996	4.4691	87.4475
12.43	0.38527	20.0092	5.09286	90.519		12.43	0.02121	20.0092	1.16424	90.519		12.43	0.44209	20.0092	4.50494	92.3594
12.44	0.4448	20.0223	5.17143	93.9983		12.44	0.02216	20.0223	1.09687	93.9983		12.44	0.48366	20.0223	4.40393	84.6767
12.45	0.52471	20.0354	5.06714	88.8373		12.45	0.02319	20.0354	1.03235	88.8373		12.45	0.53499	20.0354	4.49354	91.5197
12.46	0.63979	20.0486	5.1	90.722		12.46	0.02428	20.0486	1.04943	90.722		12.46	0.59884	20.0486	4.30617	91.5617
12.47	0.84009	20.0617	5.15143	91.7947		12.47	0.02546	20.0617	1.01622	91.7947		12.47	0.67926	20.0617	4.51309	89.0428
12.48	1.30941	20.0748	5.35143	93.9983		12.48	0.02666	20.0748	1.14051	93.9983		12.48	0.78194	20.0748	4.34853	90.2183
12.49	2.47581	20.088	5.31286	91.9107		12.49	0.02804	20.088	1.03045	91.9107		12.49	0.91585	20.088	4.13347	90.806
12.5	4.65711	20.1011	5.37	94.6361		12.5	0.02952	20.1011	1.02855	94.6361		12.5	1.09502	20.1011	4.36646	84.3829
12.51	6.93324	20.1142	5.53714	89.8521		12.51	0.03114	20.1142	1.00388	89.8521		12.51	1.34264	20.1142	4.51961	88.1612
12.52	7.06928	20.1273	5.54286	92.1427		12.52	0.03289	20.1274	1.08928	92.1427		12.52	1.70103	20.1274	4.61736	90.2603
12.53	6.07897	20.1405	5.61714	86.6048		12.53	0.0348	20.1405	1.11015	86.6048		12.53	2.2748	20.1405	4.42185	90.5961
12.54	5.82288	20.1536	5.59286	92.1427		12.54	0.03689	20.1536	0.99534	92.1427		12.54	3.458	20.1536	4.7086	87.8673
12.55	5.73179	20.1667	5.67571	89.9391		12.55	0.03917	20.1667	1.06461	89.9391		12.55	6.66217	20.1667	4.68417	89.7985
12.56	6.74157	20.1799	5.72571	92.2296		12.56	0.04168	20.1799	1.04943	92.2296		12.56	14.811	20.1799	4.69231	89.8405
12.57	11.9324	20.193	5.63714	89.7072		12.57	0.04445	20.193	1.09877	89.7072		12.57	29.1858	20.193	4.43	84.9706
12.58	22.6043	20.2061	5.76571	90.403		12.58	0.04751	20.2061	0.96877	90.403		12.58	41.6861	20.2061	5.02142	87.1117
12.59	32.621	20.2193	5.81429	89.1273		12.59	0.0509	20.2193	1.0684	89.1273		12.59	38.8983	20.2193	4.94485	86.9437
12.6	30.8489	20.2324	5.85429	92.1137		12.6	0.05468	20.2324	1.04089	92.1137		12.6	31.1478	20.2324	5.11266	88.665
12.61	24.5159	20.2455	5.81714	89.9971		12.61	0.0589	20.2455	0.99439	89.9971		12.61	27.2506	20.2455	5.12081	89.3787
12.62	21.2695	20.2586	5.62429	86.5758		12.62	0.06364	20.2587	0.88433	86.5758		12.62	20.5067	20.2587	5.75134	94.3745
12.63	16.0034	20.2718	5.52143	91.5338		12.63	0.069	20.2718	1.01906	91.5338		12.63	12.0466	20.2718	5.48251	81.906
12.64	9.08011	20.2849	5.64571	92.4036		12.64	0.07507	20.2849	1.15665	92.4036		12.64	6.73707	20.2849	6.20917	87.7834
12.65	4.44972	20.298	5.59857	93.0705		12.65	0.08199	20.298	1.00388	93.0705		12.65	4.85018	20.298	6.73216	88.2452
12.66	2.35703	20.3112	5.40429	89.4462		12.66	0.08994	20.3112	1.04563	89.4462		12.66	5.38399	20.3112	7.12156	90.4702
12.67	1.55152	20.3243	5.47714	87.9095		12.67	0.09912	20.3243	0.91184	87.9095		12.67	9.1405	20.3243	7.40994	86.44
12.68	1.18431	20.3374	5.64429	83.5605		12.68	0.10981	20.3374	1.09307	83.5605		12.68	18.5124	20.3374	7.92805	88.0773
12.69	0.96823	20.3506	5.49	89.3592		12.69	0.12235	20.3506	1.04563	89.3592		12.69	32.3537	20.3506	8.80786	83.0395
12.7	0.8264	20.3637	5.71857	90.635		12.7	0.13721	20.3637	0.93461	90.635		12.7	39.1629	20.3637	10.4502	90.3862
12.71	0.73133	20.3768	5.66857	88.6054		12.71	0.15499	20.3768	0.98585	88.6054		12.71	32.7325	20.3768	13.1499	87.4475
12.72	0.66909	20.39	5.81	85.735		12.72	0.17652	20.39	1.04848	85.735		12.72	26.8163	20.39	16.283	87.8673
12.73	0.63191	20.4031	6.27714	86.4309		12.73	0.20293	20.4031	0.88717	86.4309		12.73	23.0818	20.4031	17.808	93.9127
12.74	0.61574	20.4162	6.27429	92.2586		12.74	0.23582	20.4162	0.96403	92.2586		12.74	15.5376	20.4162	19.1	87.9933
12.75	0.61916	20.4293	6.64571	90.461		12.75	0.27752	20.4293	0.98016	90.461		12.75	8.20408	20.4293	21.3288	89.1688
12.76	0.64305	20.4425	7.06857	85.1261		12.76	0.33147	20.4425	1.06366	85.1261		12.76	4.05526	20.4425	23.8526	92.2334
12.77	0.69083	20.4556	7.48571	89.0403		12.77	0.40299	20.4556	0.85491	89.0403		12.77	2.33411	20.4556	26.1075	82.0319
12.78	0.76938	20.4687	7.78143	91.3018		12.78	0.50064	20.4687	1.09592	91.3018		12.78	1.63443	20.4687	28.9555	89.7985
12.79	0.8916	20.4819	8.22286	90.0841		12.79	0.63887	20.4819	1.05322	90.0841		12.79	1.26508	20.4819	30.4626	86.8178
12.8	1.08135	20.495	9.00857	87.8226		12.8	0.84653	20.495	0.95739	87.8226		12.8	1.02351	20.495	32.9293	87.4055
12.81	1.39687	20.5081	10.8529	83.2125		12.81	1.20761	20.5081	0.85681	83.2125		12.81	0.85147	20.5081	40.3148	94.0806
12.82	2.05304	20.5213	11.6814	91.0699		12.82	2.05378	20.5213	0.89381	91.0699		12.82	0.72381	20.5213	50.0285	95.8019
12.83	3.83799	20.5344	12.6271	87.5326		12.83	4.40471	20.5344	0.9071	87.5326		12.83	0.62623	20.5344	52.1726	81.696
12.84	8.49425	20.5475	15.0857	84.4593		12.84	9.79006	20.5475	0.94505	84.4593		12.84	0.54984	20.5475	47.886	82.7036
12.85	17.0807	20.5606	16.8871	91.4178		12.85	17.655	20.5607	1.01527	91.4178		12.85	0.48888	20.5607	48.4888	86.8598
12.86	25.3286	20.5738	16.1371	90.1421		12.86	21.612	20.5738	0.91374	90.1421		12.86	0.43942	20.5738	56.4039	88.0773
12.87	24.3532	20.5869	15.3229	86.1989		12.87	18.0423	20.5869	0.93651	86.1989		12.87	0.39877	20.5869	60.5373	89.5886
12.88	19.2192	20.6	14.3629	91.3308		12.88	14.7192	20.6	0.94885	91.3308		12.88	0.36498	20.6	61.9662	90.0504
12.89	16.7588	20.6132	12.7929	87.7936		12.89	12.8227	20.6132	0.84447	87.7936		12.89	0.33662	20.6132	55.801	85.5584
12.9	13.1445	20.6263	11.0014	89.7652		12.9	8.75406	20.6263	0.95739	89.7652		12.9	0.31264	20.6263	42.0223	88.539
12.91	7.69181	20.6394	9.73714	88.5184		12.91	4.60139	20.6394	1.03614	88.5184		12.91	0.29224	20.6394	35.2526	85.9362
12.92	3.78472	20.6526	8.44857	87.3297		12.92	2.19867	20.6526	0.91374	87.3297		12.92	0.2748	20.6526	32.1049	85.0546
12.93	1.93989	20.6657	7.19	84.3143		12.93	1.19574	20.6657	0.98775	84.3143		12.93	0.25983	20.6657	26.1792	89.8825
12.94	1.22087	20.6788	6.65714	90.664		12.94	0.79687	20.6788	0.96498	90.664		12.94	0.24696	20.6788	16.34	88.7909
12.95	0.89809	20.6919	6.15286	90.9249		12.95	0.5935	20.692	0.91374	90.9249		12.95	0.23589	20.692	11.6672	85.0546
12.96	0.70736	20.7051	5.86429	88.9243		12.96	0.46361	20.7051	0.946	88.9243		12.96	0.22637	20.7051	9.04899	84.3829
12.97	0.57737	20.7182	6.05571	82.0818		12.97	0.37267	20.7182	0.89476	82.0818		12.97	0.2182	20.7182	6.74683	89.3367
12.98	0.4836	20.7313	5.92429	82.5457		12.98	0.3062	20.7313	0.95928	82.5457		12.98	0.21123	20.7313	6.08371	91.6037
12.99	0.41357	20.7445	5.61	84.8652		12.99	0.25611	20.7445	0.99155	84.8652		12.99	0.20532	20.7445	5.70898	83.2074
13	0.35982	20.7576	5.76429	86.6338		13	0.21747	20.7576	0.97352	86.6338		13	0.20037	20.7576	5.23649	84.6767
13.01	0.31764	20.7707	5.73857	87.0397		13.01	0.18693	20.7707	0.82929	87.0397		13.01	0.1963	20.7707	5.41571	84.5088
13.02	0.28402	20.7839	5.40286	85.2421		13.02	0.1624	20.7839	0.87768	85.2421		13.02	0.19302	20.7839	5.04912	87.7834
13.03	0.25663	20.797	5.62857	92.4326		13.03	0.1424	20.797	0.93461	92.4326		13.03	0.1905	20.797	4.97418	87.9513
13.04	0.23409	20.8101	5.50286	93.5344		13.04	0.12587	20.8101	0.99724	93.5344		13.04	0.18868	20.8101	5.2316	92.8631
13.05	0.21534	20.8233	5.55429	84.2853		13.05	0.11206	20.8233	0.85396	84.2853		13.05	0.1876	20.8233	5.06542	85.6843
13.06	0.19957	20.8364	5.24714	85.503		13.06	0.10039	20.8364	0.9479	85.503		13.06	0.1871	20.8364	5.51021	89.5886
13.07	0.18622	20.8495	5.52286	84.4883		13.07	0.09046	20.8495	1.00198	84.4883		13.07	0.18722	20.8495	6.02017	89.1268
13.08	0.17483	20.8626	5.51857	85.677		13.08	0.08192	20.8626	0.96593	85.677		13.08	0.18796	20.8626	6.12607	89.7565
13.09	0.16505	20.8758	5.6	86.1989		13.09	0.0746	20.8758	0.95264	86.1989		13.09	0.18933	20.8758	5.85236	85.2225
13.1	0.15663	20.8889	5.58857	84.3143		13.1	0.06816	20.8889	0.93461	84.3143		13.1	0.19133	20.8889	6.47148	86.6079
13.11	0.14935	20.902	5.86429	85.9959		13.11	0.06252	20.902	0.92513	85.9959		13.11	0.19397	20.902	6.86413	87.3216
13.12	0.14304	20.9152	6.25571	90.2001		13.12	0.05754	20.9152	0.89951	90.2001		13.12	0.19728	20.9152	6.55783	88.3711
13.13	0.13755	20.9283	6.36286	90.8089		13.13	0.05314	20.9283	0.88053	90.8089		13.13	0.20129	20.9283	7.07268	85.0126
13.14	0.1328	20.9414	6.90143	82.9226		13.14	0.04922	20.9414	0.97162	82.9226		13.14	0.20604	20.9414	7.86777	81.822
13.15	0.12867	20.9546	7.36429	87.9965		13.15	0.04572	20.9546	0.94031	87.9965		13.15	0.21158	20.9546	8.62375	84.9706
13.16	0.12509	20.9677	7.36857	85.3871		13.16	0.04257	20.9677	0.99439	85.3871		13.16	0.21797	20.9677	9.19889	85.3484
13.17	0.12202	20.9808	7.14143	83.4445		13.17	0.03974	20.9808	0.88243	83.4445		13.17	0.22529	20.9808	10.5724	83.0814
13.18	0.11939	20.994	7.19857	87.3586		13.18	0.03718	20.9939	0.87484	87.3586		13.18	0.23363	20.9939	12.4933	89.6306
13.19	0.11716	21.0071	7.40857	82.6616		13.19	0.03485	21.0071	0.8682	82.6616		13.19	0.24309	21.0071	13.8488	82.7036
13.2	0.1153	21.0202	7.17714	87.1267		13.2	0.03281	21.0202	0.91279	87.1267		13.2	0.25388	21.0202	16.4459	86.1041
13.21	0.11377	21.0333	6.87	85.4741		13.21	0.03089	21.0333	0.95644	85.4741		13.21	0.26599	21.0333	20.1867	86.44
13.22	0.11256	21.0465	6.53571	87.0107		13.22	0.02912	21.0465	0.88338	87.0107		13.22	0.2797	21.0465	25.3597	84.5088
13.23	0.11165	21.0596	6.48143	80.6611		13.23	0.02751	21.0596	0.96972	80.6611		13.23	0.29521	21.0596	27.3376	89.1688
13.24	0.11101	21.0727	6.67143	85.793		13.24	0.02602	21.0727	0.86914	85.793		13.24	0.31279	21.0727	28.7013	93.7867
13.25	0.11065	21.0859	6.67857	81.7628		13.25	0.02465	21.0859	0.98965	81.7628		13.25	0.33277	21.0859	29.7001	85.6843
13.26	0.11054	21.099	7.15143	91.9687		13.26	0.02339	21.099	0.96023	91.9687		13.26	0.35553	21.099	28.2011	85.1805
13.27	0.11068	21.1121	7.45571	85.4741		13.27	0.02222	21.1121	0.86155	85.4741		13.27	0.38157	21.1121	24.9703	84.6348
13.28	0.11107	21.1253	7.23857	85.822		13.28	0.02114	21.1253	0.85681	85.822		13.28	0.41146	21.1253	22.3993	88.0773
13.29	0.1117	21.1384	7.33286	84.6332		13.29	0.02013	21.1384	0.95454	84.6332		13.29	0.44596	21.1384	19.0821	83.4173
13.3	0.11259	21.1515	7.92857	93.0995		13.3	0.0192	21.1515	0.87768	93.0995		13.3	0.48602	21.1515	16.2308	82.3678
13.31	0.11361	21.1646	8.52857	84.3433		13.31	0.01832	21.1646	0.87484	84.3433		13.31	0.53281	21.1646	14.4451	82.5777
13.32	0.11499	21.1778	9.21143	82.7196		13.32	0.01751	21.1778	0.92797	82.7196		13.32	0.5879	21.1778	12.8908	87.2796
13.33	0.11664	21.1909	9.50571	84.6042		13.33	0.01675	21.1909	0.83593	84.6042		13.33	0.65332	21.1909	11.1394	88.0773
13.34	0.11856	21.204	10.4314	85.503		13.34	0.01604	21.204	0.98965	85.503		13.34	0.73174	21.204	10.2938	81.9479
13.35	0.12076	21.2172	11.9714	90.0551		13.35	0.01537	21.2172	0.8606	90.0551		13.35	0.82684	21.2172	9.5557	82.9135
13.36	0.12326	21.2303	13.68	87.1267		13.36	0.01475	21.2303	0.95549	87.1267		13.36	0.94362	21.2303	8.70847	82.8295
13.37	0.12608	21.2434	13.6629	85.735		13.37	0.01416	21.2434	0.79703	85.735		13.37	1.08921	21.2434	8.35003	85.2645
13.38	0.12924	21.2566	14.1	85.88		13.38	0.0136	21.2566	0.86725	85.88		13.38	1.27386	21.2566	8.85348	90.7221
13.39	0.13277	21.2697	14.8086	87.0397		13.39	0.01308	21.2697	0.87009	87.0397		13.39	1.51291	21.2697	8.08446	78.5894
13.4	0.13669	21.2828	15.3071	78.3995		13.4	0.01259	21.2828	0.89761	78.3995		13.4	1.83001	21.2828	6.50569	79.555
13.41	0.14103	21.296	14.7357	87.2717		13.41	0.01213	21.2959	0.88622	87.2717		13.41	2.2632	21.2959	5.2984	84.9286
13.42	0.14585	21.3091	13.6414	82.6326		13.42	0.01169	21.3091	0.91564	82.6326		13.42	2.87747	21.3091	5.31469	85.5164
13.43	0.15118	21.3222	11.27	81.2699		13.43	0.01127	21.3222	0.92702	81.2699		13.43	3.80327	21.3222	5.22183	85.1385
13.44	0.15708	21.3353	9.79143	81.6179		13.44	0.01088	21.3353	0.87768	81.6179		13.44	5.43114	21.3353	4.44466	87.0277
13.45	0.1637	21.3485	8.63286	84.4013		13.45	0.01051	21.3485	0.89951	84.4013		13.45	9.27457	21.3485	4.21819	78.8833
13.46	0.17093	21.3616	7.77429	86.2569		13.46	0.01016	21.3616	0.81886	86.2569		13.46	19.7696	21.3616	4.19375	82.2418
13.47	0.17896	21.3747	6.74286	86.6628		13.47	0.00982	21.3747	0.89287	86.6628		13.47	43.0819	21.3747	4.28662	86.9857
13.48	0.18787	21.3879	5.90857	84.6332		13.48	0.0095	21.3879	0.99629	84.6332		13.48	75.8241	21.3879	3.80273	85.5584
13.49	0.19779	21.401	5.55429	84.6912		13.49	0.0092	21.401	1.0257	84.6912		13.49	90.0589	21.401	3.85161	81.78
13.5	0.20887	21.4141	5.17571	82.6037		13.5	0.00891	21.4141	0.98111	82.6037		13.5	73.4165	21.4141	3.77666	85.5164
13.51	0.22126	21.4273	5.06571	83.5315		13.51	0.00864	21.4272	0.93556	83.5315		13.51	59.7531	21.4272	3.89885	83.8371
13.52	0.23517	21.4404	5.02429	84.0243		13.52	0.00838	21.4404	0.9887	84.0243		13.52	54.0234	21.4404	4.08622	81.738
13.53	0.25084	21.4535	5.06857	85.3001		13.53	0.00813	21.4535	0.85871	85.3001		13.53	38.8526	21.4535	4.0129	80.3107
13.54	0.26857	21.4666	5	86.2859		13.54	0.00789	21.4666	0.86914	86.2859		13.54	21.2776	21.4666	3.40356	79.1772
13.55	0.28872	21.4798	4.95	82.7776		13.55	0.00766	21.4798	0.83688	82.7776		13.55	10.5525	21.4798	4.10088	81.4861
13.56	0.31173	21.4929	4.87	86.0829		13.56	0.00745	21.4929	0.78565	86.0829		13.56	6.1123	21.4929	3.84998	79.597
13.57	0.33816	21.506	4.89714	82.2557		13.57	0.00724	21.506	0.88148	82.2557		13.57	4.95589	21.506	3.67564	80.3526
13.58	0.3687	21.5192	4.92571	89.1273		13.58	0.00704	21.5192	0.90425	89.1273		13.58	5.72071	21.5192	3.92492	86.9857
13.59	0.40427	21.5323	5.03143	81.5599		13.59	0.00691	21.5323	0.83593	81.5599		13.59	7.8246	21.5323	3.89071	84.9286
13.6	0.446	21.5454	4.89571	87.3297		13.6	0.00672	21.5454	0.91374	87.3297		13.6	9.21172	21.5454	3.88745	72.796
13.61	0.49541	21.5586	4.90714	83.0096		13.61	0.00655	21.5586	0.95264	83.0096		13.61	7.86627	21.5586	3.69031	77.8757
13.62	0.55452	21.5717	4.84286	79.3853		13.62	0.00639	21.5717	0.9071	79.3853		13.62	6.26296	21.5717	3.47361	82.1159
13.63	0.62605	21.5848	4.89714	78.6895		13.63	0.00623	21.5848	0.94695	78.6895		13.63	5.61924	21.5848	3.52412	78.1276
13.64	0.71382	21.5979	4.98286	81.009		13.64	0.00607	21.5979	0.93556	81.009		13.64	4.45815	21.5979	3.63328	82.1578
13.65	0.82323	21.6111	4.82571	82.6906		13.65	0.00593	21.6111	0.99629	82.6906		13.65	2.81547	21.6111	3.74733	79.8069
13.66	0.96223	21.6242	5.06	82.0238		13.66	0.00579	21.6242	0.93841	82.0238		13.66	1.66152	21.6242	3.93796	83.0395
13.67	1.14304	21.6373	5.02	82.0528		13.67	0.00565	21.6373	0.78375	82.0528		13.67	1.09305	21.6373	3.93633	81.9899
13.68	1.38691	21.6505	5.08714	82.4297		13.68	0.00552	21.6505	0.946	82.4297		13.68	0.83698	21.6505	3.64958	76.1965
13.69	1.74279	21.6636	5.07143	83.9664		13.69	0.0054	21.6636	1.00483	83.9664		13.69	0.69549	21.6636	4.05689	82.9975
13.7	2.34666	21.6767	5.15571	81.8498		13.7	0.00528	21.6767	0.95454	81.8498		13.7	0.59762	21.6767	3.85323	79.0092
13.71	3.48779	21.6898	5.22	84.1113		13.71	0.00516	21.6899	0.9052	84.1113		13.71	0.52298	21.6899	3.93307	72.2082
13.72	5.4554	21.703	5.35714	82.0238		13.72	0.00505	21.703	0.92418	82.0238		13.72	0.46368	21.703	3.98684	81.3602
13.73	8.1611	21.7161	5.46143	82.0238		13.73	0.00494	21.7161	0.9906	82.0238		13.73	0.41532	21.7161	4.35505	80.8984
13.74	11.9714	21.7293	5.63857	83.3285		13.74	0.00484	21.7292	0.94505	83.3285		13.74	0.37511	21.7292	4.63529	75.6087
13.75	21.5078	21.7424	5.77286	86.9237		13.75	0.00474	21.7424	1.0257	86.9237		13.75	0.34115	21.7424	4.51961	86.2301
13.76	41.7626	21.7555	6.17429	80.2262		13.76	0.00465	21.7555	1.02381	80.2262		13.76	0.31209	21.7555	4.51309	82.4097
13.77	65.3266	21.7686	6.13	81.9948		13.77	0.00462	21.7686	1.03899	81.9948		13.77	0.28697	21.7686	5.12244	77.4979
13.78	67.5119	21.7818	6.40143	80.0812		13.78	0.00454	21.7818	1.05037	80.0812		13.78	0.26506	21.7818	5.40919	80.7305
13.79	52.133	21.7949	6.21857	82.6326		13.79	0.00445	21.7949	1.05607	82.6326		13.79	0.2458	21.7949	5.20553	84.8447
13.8	44.0318	21.808	6.28857	80.0812		13.8	0.00437	21.808	0.97352	80.0812		13.8	0.22876	21.808	4.69883	78.7574
13.81	39.3783	21.8212	6.20857	78.7185		13.81	0.00429	21.8212	0.9887	78.7185		13.81	0.21358	21.8212	5.10126	82.7456
13.82	26.6494	21.8343	6.17286	78.4285		13.82	0.00421	21.8343	0.92892	78.4285		13.82	0.20001	21.8343	5.0589	76.4484
13.83	14.0274	21.8474	6.08	78.8924		13.83	0.00414	21.8474	1.00388	78.8924		13.83	0.18781	21.8474	4.75748	78.0437
13.84	6.86482	21.8605	5.54429	80.2262		13.84	0.00407	21.8605	1.09023	80.2262		13.84	0.17679	21.8605	4.75097	75.6087
13.85	3.86764	21.8737	5.21143	82.0528		13.85	0.004	21.8737	0.96498	82.0528		13.85	0.16689	21.8737	4.5359	75.6507
13.86	2.63828	21.8868	5.20286	86.7208		13.86	0.00394	21.8868	1.12154	86.7208		13.86	0.1579	21.8868	4.23449	78.7574
13.87	1.99104	21.8999	5.03286	79.0664		13.87	0.00387	21.8999	1.09212	79.0664		13.87	0.14962	21.8999	4.20516	75.9446
13.88	1.57148	21.9131	4.82286	82.7196		13.88	0.00381	21.9131	1.13292	82.7196		13.88	0.14204	21.9131	4.35342	77.6239
13.89	1.27547	21.9262	4.79571	80.922		13.89	0.00375	21.9262	1.18891	80.922		13.89	0.13509	21.9262	4.1465	79.471
13.9	1.05785	21.9393	4.83286	83.5025		13.9	0.0037	21.9393	1.22022	83.5025		13.9	0.12869	21.9393	3.83694	74.937
13.91	0.89299	21.9525	4.7	80.0522		13.91	0.00364	21.9525	1.34736	80.0522		13.91	0.12287	21.9525	3.80436	74.979
13.92	0.76513	21.9656	4.74857	79.2983		13.92	0.00359	21.9656	1.18701	79.2983		13.92	0.11743	21.9656	3.66261	77.8757
13.93	0.66377	21.9787	4.76571	79.7333		13.93	0.00354	21.9787	1.46123	79.7333		13.93	0.11238	21.9787	3.77503	80.6045
13.94	0.5821	21.9918	4.87571	82.7486		13.94	0.00349	21.9919	1.5248	82.7486		13.94	0.1077	21.9919	3.45406	74.6012
13.95	0.51532	22.005	4.65857	76.254		13.95	0.00345	22.005	1.50677	76.254		13.95	0.10336	22.005	3.77014	83.1234
13.96	0.46	22.0181	4.88857	78.3705		13.96	0.0034	22.0181	1.64056	78.3705		13.96	0.09938	22.0181	3.82717	77.162
13.97	0.41366	22.0312	4.88571	77.8197		13.97	0.00336	22.0312	1.77435	77.8197		13.97	0.09561	22.0312	3.77177	76.0705
13.98	0.37447	22.0444	4.65571	79.0954		13.98	0.00332	22.0444	2.03718	79.0954		13.98	0.09209	22.0444	3.44755	79.597
13.99	0.34103	22.0575	4.75857	78.1386		13.99	0.00328	22.0575	1.98878	78.1386		13.99	0.08879	22.0575	3.46384	77.33
14	0.31227	22.0706	4.66286	76.6889		14	0.00324	22.0706	2.23928	76.6889		14	0.08571	22.0706	3.59255	78.6734
14.01	0.28737	22.0838	4.80286	79.6753		14.01	0.0032	22.0838	2.35694	79.6753		14.01	0.08282	22.0838	3.86627	79.3451
14.02	0.26567	22.0969	4.90429	79.0084		14.02	0.00317	22.0969	2.47649	79.0084		14.02	0.08011	22.0969	3.68705	82.0739
14.03	0.24666	22.11	4.82	85.1551		14.03	0.00313	22.11	2.75071	85.1551		14.03	0.07756	22.11	3.4508	78.7993
14.04	0.22991	22.1231	4.72286	81.9368		14.04	0.0031	22.1232	2.98128	81.9368		14.04	0.07517	22.1232	3.76525	80.3946
14.05	0.21509	22.1363	4.73143	73.9635		14.05	0.00307	22.1363	3.06003	73.9635		14.05	0.07291	22.1363	3.73919	83.3753
14.06	0.20191	22.1494	4.84571	80.4871		14.06	0.00304	22.1494	3.30389	80.4871		14.06	0.07079	22.1494	3.67727	74.7271
14.07	0.19016	22.1625	4.81	79.0954		14.07	0.00301	22.1625	3.49176	79.0954		14.07	0.0687	22.1625	3.5176	73.0479
14.08	0.17964	22.1757	4.89857	75.9641		14.08	0.00298	22.1757	3.62744	75.9641		14.08	0.06682	22.1757	3.56974	75.6507
14.09	0.17019	22.1888	4.86	74.9493		14.09	0.00296	22.1888	3.69576	74.9493		14.09	0.06504	22.1888	3.81413	78.2956
14.1	0.16169	22.2019	4.98286	80.0232		14.1	0.00294	22.2019	3.9102	80.0232		14.1	0.06336	22.2019	3.81902	75.9026
14.11	0.15401	22.2151	4.90143	77.3268		14.11	0.00291	22.2151	4.25179	77.3268		14.11	0.06177	22.2151	3.60884	69.1436
14.12	0.14706	22.2282	4.68143	82.6616		14.12	0.00289	22.2282	4.26127	82.6616		14.12	0.06028	22.2282	3.49154	78.3795
14.13	0.14075	22.2413	4.65571	77.2978		14.13	0.00287	22.2413	4.30018	77.2978		14.13	0.05886	22.2413	3.5176	72.4601
14.14	0.13503	22.2545	4.87	80.3711		14.14	0.00285	22.2545	4.37039	80.3711		14.14	0.05752	22.2545	3.39541	71.1587
14.15	0.12982	22.2676	4.78143	74.1084		14.15	0.00284	22.2676	4.29069	74.1084		14.15	0.05626	22.2676	3.67727	72.5861
14.16	0.12508	22.2807	4.79857	77.9356		14.16	0.00282	22.2807	4.11041	77.9356		14.16	0.05506	22.2807	3.69682	77.0781
14.17	0.12075	22.2938	4.69	74.7463		14.17	0.00281	22.2938	4.04114	74.7463		14.17	0.05402	22.2938	3.62188	73.1318
14.18	0.11681	22.307	4.89857	76.4569		14.18	0.00279	22.307	3.8694	76.4569		14.18	0.05295	22.307	3.62025	68.8497
14.19	0.1131	22.3201	4.83286	76.5729		14.19	0.00278	22.3201	3.70999	76.5729		14.19	0.05195	22.3201	3.44266	75.3988
14.2	0.10982	22.3332	5.05857	78.3705		14.2	0.00277	22.3332	3.28491	78.3705		14.2	0.051	22.3332	3.52412	78.5055
14.21	0.10682	22.3464	4.95857	81.3859		14.21	0.00276	22.3464	3.14448	81.3859		14.21	0.0501	22.3464	3.60884	80.5206
14.22	0.10409	22.3595	4.97286	78.6895		14.22	0.00275	22.3595	2.81618	78.6895		14.22	0.04926	22.3595	3.72778	78.9253
14.23	0.1016	22.3726	5.24286	77.3847		14.23	0.00275	22.3726	2.51634	77.3847		14.23	0.04847	22.3726	3.85323	77.6658
14.24	0.09934	22.3858	5.02429	76.022		14.24	0.00274	22.3858	2.24308	76.022		14.24	0.04772	22.3858	3.73919	73.8035
14.25	0.09728	22.3989	5.13429	77.7037		14.25	0.00274	22.3989	2.03623	77.7037		14.25	0.04702	22.3989	3.86301	78.2956
14.26	0.09542	22.412	5.33857	77.1818		14.26	0.00274	22.412	1.84836	77.1818		14.26	0.04637	22.412	4.11392	74.0554
14.27	0.09375	22.4251	5.55429	79.7043		14.27	0.00274	22.4252	1.57319	79.7043		14.27	0.04576	22.4252	4.03734	72.712
14.28	0.09233	22.4383	5.47571	75.2682		14.28	0.00274	22.4383	1.50772	75.2682		14.28	0.04519	22.4383	4.37786	69.4374
14.29	0.09099	22.4514	5.44857	74.5143		14.29	0.00274	22.4514	1.45269	74.5143		14.29	0.04467	22.4514	4.46258	78.7993
14.3	0.0898	22.4645	5.55143	74.9783		14.3	0.00275	22.4645	1.22022	74.9783		14.3	0.04418	22.4645	4.75911	73.9715
14.31	0.08876	22.4777	5.83143	76.8339		14.31	0.00276	22.4777	1.2335	76.8339		14.31	0.04364	22.4777	4.51472	75.4408
14.32	0.08786	22.4908	6.06429	77.0368		14.32	0.00277	22.4908	1.18321	77.0368		14.32	0.04324	22.4908	4.95137	77.9597
14.33	0.08709	22.5039	6.08571	71.7019		14.33	0.00278	22.5039	1.03614	71.7019		14.33	0.04287	22.5039	5.39453	74.1394
14.34	0.08645	22.5171	5.94714	74.4854		14.34	0.00279	22.5171	1.09117	74.4854		14.34	0.04254	22.5171	5.76437	79.2611
14.35	0.08593	22.5302	5.77286	74.3114		14.35	0.00281	22.5302	1.00293	74.3114		14.35	0.04225	22.5302	6.64255	68.5978
14.36	0.08554	22.5433	6.00714	77.6747		14.36	0.00283	22.5433	1.00768	77.6747		14.36	0.042	22.5433	6.98633	76.9102
14.37	0.08527	22.5565	6.12	73.8765		14.37	0.00285	22.5565	0.99724	73.8765		14.37	0.04178	22.5565	7.69832	77.8337
14.38	0.08512	22.5696	5.60429	73.8185		14.38	0.00287	22.5696	1.13957	73.8185		14.38	0.04161	22.5696	7.99974	75.3988
14.39	0.08518	22.5827	5.29	75.8771		14.39	0.0029	22.5827	0.9868	75.8771		14.39	0.04147	22.5827	9.07017	78.2536
14.4	0.08526	22.5958	5.56286	69.6434		14.4	0.00293	22.5958	0.91943	69.6434		14.4	0.04138	22.5958	9.98094	76.7842
14.41	0.08546	22.609	5.19571	74.1954		14.41	0.00296	22.609	0.99439	74.1954		14.41	0.04133	22.609	10.8526	74.2233
14.42	0.08578	22.6221	5.15429	74.8333		14.42	0.003	22.6221	0.92797	74.8333		14.42	0.04132	22.6221	12.6578	72.3761
14.43	0.08622	22.6352	5.02714	73.9345		14.43	0.00304	22.6352	1.05986	73.9345		14.43	0.04135	22.6352	14.5983	72.1243
14.44	0.08667	22.6484	4.99714	79.7043		14.44	0.00308	22.6484	1.02001	79.7043		14.44	0.04143	22.6484	17.298	74.6432
14.45	0.08735	22.6615	4.90571	77.6167		14.45	0.00313	22.6615	0.9071	77.6167		14.45	0.04156	22.6615	20.6429	69.9412
14.46	0.08816	22.6746	4.87286	73.9635		14.46	0.00319	22.6746	0.75718	73.9635		14.46	0.04174	22.6746	23.2188	71.7464
14.47	0.08911	22.6878	4.89429	76.6889		14.47	0.00325	22.6878	0.88812	76.6889		14.47	0.04197	22.6878	23.3899	74.6012
14.48	0.09019	22.7009	5.23714	76.6309		14.48	0.00331	22.7009	1.00578	76.6309		14.48	0.04226	22.7009	21.1822	69.9412
14.49	0.09142	22.714	5.20857	75.0072		14.49	0.00339	22.714	0.92608	75.0072		14.49	0.0426	22.714	19.6295	69.7733
14.5	0.09279	22.7272	5.44429	77.5587		14.5	0.00347	22.7271	0.89761	77.5587		14.5	0.04302	22.7271	19.1098	72.1663
14.51	0.09433	22.7403	5.21714	72.5138		14.51	0.00356	22.7403	0.96023	72.5138		14.51	0.0435	22.7403	18.8377	76.4064
14.52	0.09603	22.7534	5.52286	75.5291		14.52	0.00365	22.7534	0.82265	75.5291		14.52	0.04406	22.7534	17.6011	72.4601
14.53	0.09791	22.7665	5.51857	70.1943		14.53	0.00376	22.7665	0.87768	70.1943		14.53	0.04469	22.7665	14.9274	68.3459
14.54	0.09998	22.7797	5.79	72.5428		14.54	0.00388	22.7797	0.89097	72.5428		14.54	0.04542	22.7797	11.9687	77.4139
14.55	0.10225	22.7928	5.84286	76.6889		14.55	0.00401	22.7928	0.89192	76.6889		14.55	0.04625	22.7928	10.1048	76.6583
14.56	0.10475	22.8059	6.11143	73.4126		14.56	0.00415	22.8059	0.88812	73.4126		14.56	0.04718	22.8059	9.87666	69.6054
14.57	0.10747	22.8191	6.32714	76.6309		14.57	0.00432	22.8191	0.91564	76.6309		14.57	0.04824	22.8191	8.69218	71.8724
14.58	0.11046	22.8322	6.99429	75.1812		14.58	0.00449	22.8322	0.83973	75.1812		14.58	0.04943	22.8322	8.04373	74.0134
14.59	0.11372	22.8453	7.45571	74.1374		14.59	0.00469	22.8453	0.95075	74.1374		14.59	0.05077	22.8453	7.0124	70.3191
14.6	0.11728	22.8585	8.65286	77.1238		14.6	0.00492	22.8584	0.92608	77.1238		14.6	0.05228	22.8584	6.67025	75.1889
14.61	0.12117	22.8716	9.76857	71.7889		14.61	0.00517	22.8716	0.96213	71.7889		14.61	0.05399	22.8716	7.02869	71.1587
14.62	0.12543	22.8847	10.2271	69.7883		14.62	0.00545	22.8847	0.78659	69.7883		14.62	0.05592	22.8847	7.0238	70.1091
14.63	0.13009	22.8978	10.1857	68.8605		14.63	0.00578	22.8978	0.89476	68.8605		14.63	0.05811	22.8978	6.84947	77.4979
14.64	0.13519	22.911	10.4971	69.4694		14.64	0.00614	22.911	0.82075	69.4694		14.64	0.0606	22.911	8.19036	70.9908
14.65	0.14079	22.9241	11.6843	72.8617		14.65	0.00656	22.9241	0.81126	72.8617		14.65	0.06344	22.9241	8.5765	73.0479
14.66	0.14694	22.9372	12.1014	70.9771		14.66	0.00704	22.9372	0.79229	70.9771		14.66	0.0667	22.9372	8.56999	69.2275
14.67	0.1537	22.9504	11.05	77.7617		14.67	0.0076	22.9504	0.9498	77.7617		14.67	0.07045	22.9504	7.88895	67.8002
14.68	0.16115	22.9635	10.4486	76.399		14.68	0.00825	22.9635	0.81506	76.399		14.68	0.0748	22.9635	7.12645	74.5172
14.69	0.16939	22.9766	10.1971	72.3398		14.69	0.00902	22.9766	0.91943	72.3398		14.69	0.07987	22.9766	6.09349	71.4945
14.7	0.17852	22.9898	9.97286	72.1948		14.7	0.00993	22.9898	0.8274	72.1948		14.7	0.08593	22.9898	5.82955	65.911
14.71	0.18866	23.0029	8.66286	70.6582		14.71	0.01102	23.0029	0.81791	70.6582		14.71	0.09304	23.0029	5.38149	73.2158
14.72	0.20002	23.016	7.49429	69.2085		14.72	0.01234	23.016	0.83593	69.2085		14.72	0.1016	23.016	4.63366	66.7926
14.73	0.21265	23.0291	7.19714	71.354		14.73	0.01396	23.0291	0.89951	71.354		14.73	0.11204	23.0291	3.92655	76.7002
14.74	0.22682	23.0423	6.83143	73.2096		14.74	0.01598	23.0423	0.78849	73.2096		14.74	0.12497	23.0423	3.6675	72.5441
14.75	0.24268	23.0554	6.47	69.7304		14.75	0.01854	23.0554	0.88907	69.7304		14.75	0.14131	23.0554	3.54367	70.8648
14.76	0.26086	23.0685	6.02143	71.238		14.76	0.02186	23.0685	0.85207	71.238		14.76	0.16243	23.0685	3.85812	68.5139
14.77	0.28142	23.0817	5.49	70.8611		14.77	0.02627	23.0817	0.79893	70.8611		14.77	0.1905	23.0817	3.92166	71.2007
14.78	0.30493	23.0948	5.17571	71.9919		14.78	0.03228	23.0948	0.92228	71.9919		14.78	0.22915	23.0948	3.56322	67.6322
14.79	0.33199	23.1079	5.03857	69.0635		14.79	0.04082	23.1079	0.8606	69.0635		14.79	0.28531	23.1079	3.47524	70.1931
14.8	0.36337	23.1211	5.04714	68.5996		14.8	0.05371	23.1211	0.88527	68.5996		14.8	0.37768	23.1211	3.59092	65.7431
14.81	0.39994	23.1342	5.04429	70.8031		14.81	0.07638	23.1342	0.81032	70.8031		14.81	0.57535	23.1342	3.6007	66.1629
14.82	0.44298	23.1473	5.06	72.3108		14.82	0.1291	23.1473	0.84258	72.3108		14.82	1.09094	23.1473	3.50457	71.3686
14.83	0.49408	23.1605	4.97857	69.3534		14.83	0.26867	23.1604	0.81696	69.3534		14.83	2.27391	23.1604	3.45406	72.5861
14.84	0.55541	23.1736	5.07286	70.2523		14.84	0.57122	23.1736	0.83688	70.2523		14.84	4.11457	23.1736	3.82065	75.9026
14.85	0.62988	23.1867	5.15	72.5138		14.85	0.9916	23.1867	0.92038	72.5138		14.85	5.30386	23.1867	3.88745	74.4333
14.86	0.72154	23.1998	4.84	66.2221		14.86	1.16818	23.1998	0.95359	66.2221		14.86	4.50223	23.1998	3.85161	74.0134
14.87	0.83611	23.213	4.91714	70.4552		14.87	0.92954	23.213	0.97352	70.4552		14.87	3.47583	23.213	3.8288	65.7431
14.88	0.98196	23.2261	4.94857	70.9771		14.88	0.73014	23.2261	1.04753	70.9771		14.88	3.27487	23.2261	3.57463	74.979
14.89	1.17161	23.2392	4.86286	74.2244		14.89	0.69992	23.2392	0.83499	74.2244		14.89	2.94557	23.2392	3.45569	62.5525
14.9	1.42451	23.2524	4.92571	67.4108		14.9	0.58273	23.2524	1.00483	67.4108		14.9	1.99375	23.2524	3.8125	66.0369
14.91	1.7723	23.2655	4.82857	66.3091		14.91	0.35202	23.2655	0.99155	66.3091		14.91	1.19652	23.2655	3.78806	65.911
14.92	2.27011	23.2786	4.9	68.6576		14.92	0.17763	23.2786	1.02476	68.6576		14.92	0.82583	23.2786	3.65283	68.22
14.93	3.03632	23.2918	4.95286	68.4256		14.93	0.0918	23.2917	1.02855	68.4256		14.93	0.76185	23.2917	3.70497	70.3191
14.94	4.45093	23.3049	4.94714	69.0925		14.94	0.05708	23.3049	1.04468	69.0925		14.94	0.9044	23.3049	3.58766	70.487
14.95	7.89898	23.318	4.85714	69.3244		14.95	0.04135	23.318	1.0276	69.3244		14.95	1.4008	23.318	3.36934	68.094
14.96	16.8614	23.3311	4.8	70.0783		14.96	0.03214	23.3311	1.08738	70.0783		14.96	2.77915	23.3311	3.56159	69.9412
14.97	34.9663	23.3443	4.83429	68.8315		14.97	0.02589	23.3443	1.16518	68.8315		14.97	5.61314	23.3443	3.4508	63.8119
14.98	57.0637	23.3574	4.58286	65.3233		14.98	0.02139	23.3574	1.09497	65.3233		14.98	9.10803	23.3574	3.55019	68.3879
14.99	61.3617	23.3705	4.85143	69.2955		14.99	0.01803	23.3705	1.24963	69.2955		14.99	9.82146	23.3705	3.71638	69.4794
15	46.8905	23.3837	4.54857	71.9049		15	0.01546	23.3837	1.23635	71.9049		15	7.52626	23.3837	3.59092	67.5483
15.01	38.1968	23.3968	4.77143	66.831		15.01	0.01345	23.3968	1.24489	66.831		15.01	6.12241	23.3968	3.8288	67.4643
15.02	37.148	23.4099	4.68429	71.528		15.02	0.01184	23.4099	1.31226	71.528		15.02	5.94901	23.4099	3.6952	69.1016
15.03	29.3716	23.423	4.72857	66.2801		15.03	0.01054	23.4231	1.33408	66.2801		15.03	4.72574	23.4231	3.56811	68.22
15.04	17.0479	23.4362	4.53286	67.9907		15.04	0.00947	23.4362	1.2724	67.9907		15.04	2.76553	23.4362	3.4003	68.304
15.05	8.50101	23.4493	4.75714	70.8901		15.05	0.00857	23.4493	1.32649	70.8901		15.05	1.39905	23.4493	3.25529	66.4568
15.06	4.4849	23.4624	4.62429	69.5854		15.06	0.00782	23.4624	1.26387	69.5854		15.06	0.75393	23.4624	3.64306	67.5903
15.07	2.86269	23.4756	4.48286	69.7304		15.07	0.00718	23.4756	1.21547	69.7304		15.07	0.49194	23.4756	3.63328	65.0294
15.08	2.09448	23.4887	4.51286	68.1357		15.08	0.00664	23.4887	1.38247	68.1357		15.08	0.36754	23.4887	3.46221	68.5558
15.09	1.6267	23.5018	4.59	66.483		15.09	0.00623	23.5018	1.35021	66.483		15.09	0.29177	23.5018	3.37586	71.5785
15.1	1.30505	23.515	4.62	64.0765		15.1	0.00582	23.515	1.33408	64.0765		15.1	0.2394	23.515	3.6789	66.1209
15.11	1.07252	23.5281	4.55286	69.4694		15.11	0.00547	23.5281	1.20504	69.4694		15.11	0.20123	23.5281	3.40844	64.2737
15.12	0.89881	23.5412	4.60571	66.1061		15.12	0.00515	23.5412	1.23919	66.1061		15.12	0.17246	23.5412	3.61536	62.3006
15.13	0.76535	23.5543	4.72714	63.7286		15.13	0.00494	23.5544	1.26671	63.7286		15.13	0.15019	23.5544	3.55345	67.3384
15.14	0.66046	23.5675	4.57714	67.0339		15.14	0.0047	23.5675	1.15475	67.0339		15.14	0.13258	23.5675	3.72452	69.9832
15.15	0.57647	23.5806	4.72429	62.4819		15.15	0.00448	23.5806	1.09782	62.4819		15.15	0.1184	23.5806	4.31106	64.6096
15.16	0.50815	23.5938	4.66857	66.86		15.16	0.00428	23.5937	1.16898	66.86		15.16	0.1068	23.5937	4.86501	66.2888
15.17	0.45182	23.6069	4.65429	66.1641		15.17	0.00411	23.6069	1.03519	66.1641		15.17	0.09718	23.6069	4.84383	72.2502
15.18	0.40481	23.62	4.69286	65.4682		15.18	0.00395	23.62	1.00388	65.4682		15.18	0.08913	23.62	4.84546	67.3804
15.19	0.36517	23.6331	4.79857	63.5257		15.19	0.00381	23.6331	1.00578	63.5257		15.19	0.08231	23.6331	4.13021	67.3804
15.2	0.33144	23.6463	4.75143	63.3227		15.2	0.00368	23.6463	0.91659	63.3227		15.2	0.07648	23.6463	4.22471	67.9261
15.21	0.3025	23.6594	4.81429	64.6274		15.21	0.00356	23.6594	1.00863	64.6274		15.21	0.07147	23.6594	4.35994	68.5978
15.22	0.27749	23.6725	4.93143	68.5996		15.22	0.00346	23.6725	0.95169	68.5996		15.22	0.06713	23.6725	3.89071	67.9261
15.23	0.25572	23.6857	5.15429	67.7878		15.23	0.00336	23.6857	0.73251	67.7878		15.23	0.06335	23.6857	3.72452	68.22
15.24	0.23666	23.6988	5.22571	64.1635		15.24	0.00328	23.6988	0.81791	64.1635		15.24	0.06003	23.6988	3.55671	66.6247
15.25	0.21998	23.7119	5.22714	66.9759		15.25	0.0032	23.7119	0.8682	66.9759		15.25	0.05712	23.7119	3.44266	61.7548
15.26	0.20514	23.725	5.02429	66.0191		15.26	0.00312	23.725	0.91184	66.0191		15.26	0.05455	23.725	3.11843	62.8464
15.27	0.19195	23.7382	5.08571	64.5694		15.27	0.00306	23.7382	0.84637	64.5694		15.27	0.05227	23.7382	3.38237	66.9186
15.28	0.18018	23.7513	5.15429	61.757		15.28	0.003	23.7513	0.9071	61.757		15.28	0.05025	23.7513	3.29114	64.0638
15.29	0.16963	23.7644	4.83143	62.6268		15.29	0.00294	23.7644	0.8606	62.6268		15.29	0.04845	23.7644	3.10703	59.2359
15.3	0.16015	23.7776	4.85714	64.5405		15.3	0.00289	23.7776	0.81601	64.5405		15.3	0.04684	23.7776	3.05	69.8153
15.31	0.1516	23.7907	4.65571	62.6558		15.31	0.00284	23.7907	0.93367	62.6558		15.31	0.0454	23.7907	2.96854	67.7582
15.32	0.14386	23.8038	4.66429	67.2659		15.32	0.00265	23.8038	0.8625	67.2659		15.32	0.04412	23.8038	3.12006	67.2544
15.33	0.13683	23.817	4.67857	63.7576		15.33	0.00262	23.817	0.92702	63.7576		15.33	0.04298	23.817	3.10866	63.4341
15.34	0.13045	23.8301	4.59286	67.3239		15.34	0.00258	23.8301	0.89097	67.3239		15.34	0.04195	23.8301	3.36119	68.7657
15.35	0.12462	23.8432	4.56429	64.5405		15.35	0.00255	23.8432	0.88812	64.5405		15.35	0.04104	23.8432	3.23085	68.5139
15.36	0.1193	23.8563	4.60429	58.0748		15.36	0.00253	23.8564	0.85301	58.0748		15.36	0.04023	23.8564	3.22922	61.419
15.37	0.11442	23.8695	4.64143	64.6274		15.37	0.0025	23.8695	0.87768	64.6274		15.37	0.03951	23.8695	3.32209	62.3426
15.38	0.10995	23.8826	4.53286	63.4387		15.38	0.00248	23.8826	0.79419	63.4387		15.38	0.03888	23.8826	3.16568	64.3997
15.39	0.10584	23.8957	4.68857	61.873		15.39	0.00246	23.8957	0.83878	61.873		15.39	0.03833	23.8957	3.46547	63.2242
15.4	0.10205	23.9089	4.52429	61.3801		15.4	0.00244	23.9089	0.88717	61.3801		15.4	0.03784	23.9089	3.34653	66.9186
15.41	0.09857	23.922	4.73857	59.6985		15.41	0.00243	23.922	0.9071	59.6985		15.41	0.03743	23.922	3.79947	62.4265
15.42	0.09535	23.9351	4.75429	58.5677		15.42	0.00241	23.9351	0.96498	58.5677		15.42	0.03708	23.9351	3.65446	63.8119
15.43	0.09238	23.9483	4.85571	63.0907		15.43	0.0024	23.9483	0.94315	63.0907		15.43	0.03679	23.9483	3.95099	62.2586
15.44	0.08963	23.9614	4.79857	60.6843		15.44	0.00239	23.9614	0.93746	60.6843		15.44	0.03664	23.9614	3.69357	61.8388
15.45	0.08708	23.9745	4.78429	64.8884		15.45	0.00238	23.9745	0.85776	64.8884		15.45	0.03647	23.9745	3.92492	64.5256
15.46	0.08473	23.9876	4.74	61.6411		15.46	0.00238	23.9877	0.93936	61.6411		15.46	0.03635	23.9877	4.35342	61.6289
15.47	0.08255	24.0008	4.77571	61.6121		15.47	0.00237	24.0008	0.91374	61.6121		15.47	0.03628	24.0008	4.79496	65.995
15.48	0.08052	24.0139	4.73857	62.4239		15.48	0.00237	24.0139	0.91374	62.4239		15.48	0.03627	24.0139	4.86664	59.068
15.49	0.07865	24.027	4.91143	63.2357		15.49	0.00237	24.027	0.96972	63.2357		15.49	0.03631	24.027	5.34402	59.8657
15.5	0.07691	24.0402	4.90714	61.2351		15.5	0.00237	24.0402	1.06176	61.2351		15.5	0.0364	24.0402	6.03972	65.5751
15.51	0.0753	24.0533	5.16571	62.5399		15.51	0.00237	24.0533	0.88243	62.5399		15.51	0.03654	24.0533	5.96152	65.1553
15.52	0.07381	24.0664	5.25571	62.4819		15.52	0.00237	24.0664	0.95454	62.4819		15.52	0.03674	24.0664	6.01365	62.3426
15.53	0.07243	24.0796	5.66857	65.7002		15.53	0.00237	24.0796	0.96498	65.7002		15.53	0.03699	24.0796	6.08371	67.9681
15.54	0.07115	24.0927	5.51857	58.0458		15.54	0.00238	24.0927	0.95834	58.0458		15.54	0.03729	24.0927	6.34765	68.5978
15.55	0.06997	24.1058	5.36571	57.147		15.55	0.00239	24.1058	0.95264	57.147		15.55	0.03766	24.1058	7.31056	64.3157
15.56	0.06889	24.119	5.41429	64.8594		15.56	0.00239	24.119	0.87768	64.8594		15.56	0.03808	24.119	8.02418	66.4568
15.57	0.06778	24.1321	5.44	60.8002		15.57	0.0024	24.1321	0.93841	60.8002		15.57	0.03857	24.1321	7.79608	62.8044
15.58	0.06676	24.1452	5.49143	62.9748		15.58	0.00241	24.1452	1.04373	62.9748		15.58	0.03913	24.1452	7.10853	66.7926
15.59	0.06592	24.1583	5.64571	66.918		15.59	0.00242	24.1583	1.09687	66.918		15.59	0.03976	24.1583	6.40957	67.2544
15.6	0.06516	24.1715	5.88714	60.8582		15.6	0.00244	24.1715	1.06176	60.8582		15.6	0.04047	24.1715	5.61122	58.9421
15.61	0.06446	24.1846	6.42571	55.0304		15.61	0.00245	24.1846	0.99724	55.0304		15.61	0.04127	24.1846	5.71387	63.3501
15.62	0.06384	24.1977	6.56286	59.7275		15.62	0.00246	24.1977	1.00957	59.7275		15.62	0.04216	24.1977	4.93507	62.3426
15.63	0.06327	24.2109	6.42857	57.4369		15.63	0.00248	24.2109	1.00103	57.4369		15.63	0.04315	24.2109	4.88782	58.7741
15.64	0.06278	24.224	6.06714	58.0458		15.64	0.0025	24.224	1.10446	58.0458		15.64	0.04417	24.224	4.11066	59.6557
15.65	0.06234	24.2371	5.89714	58.0458		15.65	0.00251	24.2371	1.10636	58.0458		15.65	0.0454	24.2371	3.73756	63.644
15.66	0.06196	24.2503	5.73714	57.379		15.66	0.00253	24.2503	1.27146	57.379		15.66	0.04678	24.2503	3.53553	60.1176
15.67	0.06164	24.2634	5.92286	59.5535		15.67	0.00255	24.2634	1.1557	59.5535		15.67	0.04832	24.2634	3.42799	66.2468
15.68	0.06138	24.2765	5.65714	62.1919		15.68	0.00258	24.2765	1.20788	62.1919		15.68	0.05004	24.2765	3.33024	63.728
15.69	0.06117	24.2897	5.17286	58.8576		15.69	0.0026	24.2897	1.25248	58.8576		15.69	0.05197	24.2897	3.68868	59.6138
15.7	0.06102	24.3028	4.93429	58.1908		15.7	0.00262	24.3028	1.36065	58.1908		15.7	0.05415	24.3028	3.56322	66.7926
15.71	0.06093	24.3159	4.91857	57.292		15.71	0.00265	24.3159	1.4005	57.292		15.71	0.05661	24.3159	3.31232	63.644
15.72	0.06088	24.329	4.87714	57.06		15.72	0.00268	24.329	1.5229	57.06		15.72	0.05941	24.329	2.85286	57.2208
15.73	0.0609	24.3422	4.61857	60.7712		15.73	0.00271	24.3422	1.63486	60.7712		15.73	0.0626	24.3422	3.10703	60.9572
15.74	0.06097	24.3553	4.53714	62.163		15.74	0.00274	24.3553	1.7307	62.163		15.74	0.06626	24.3553	3.30417	53.4425
15.75	0.06109	24.3684	4.64429	60.7133		15.75	0.00277	24.3684	1.77719	60.7133		15.75	0.0705	24.3684	3.22271	59.5298
15.76	0.06127	24.3816	4.51429	57.6979		15.76	0.0028	24.3816	1.84361	57.6979		15.76	0.07545	24.3816	3.16894	65.827
15.77	0.06152	24.3947	4.53429	61.0902		15.77	0.00283	24.3947	2.14345	61.0902		15.77	0.08127	24.3947	3.29114	56.5911
15.78	0.06182	24.4078	4.54429	59.5825		15.78	0.00287	24.4078	2.29147	59.5825		15.78	0.08821	24.4078	3.1331	57.4307
15.79	0.06219	24.421	4.54286	60.8872		15.79	0.00291	24.421	2.43379	60.8872		15.79	0.09658	24.421	3.04511	55.2897
15.8	0.06262	24.4341	4.66714	58.3068		15.8	0.00295	24.4341	2.67575	58.3068		15.8	0.10683	24.4341	3.4671	62.4265
15.81	0.06313	24.4472	4.51571	57.6689		15.81	0.00299	24.4472	3.0439	57.6689		15.81	0.11961	24.4472	3.19501	59.11
15.82	0.06371	24.4603	4.52	59.0606		15.82	0.00303	24.4603	3.23652	59.0606		15.82	0.13589	24.4603	3.39867	59.194
15.83	0.06437	24.4735	4.71286	58.1908		15.83	0.00308	24.4735	3.40257	58.1908		15.83	0.15716	24.4735	3.25529	65.7431
15.84	0.06512	24.4866	4.62571	57.234		15.84	0.00312	24.4866	3.92159	57.234		15.84	0.18587	24.4866	3.47524	58.0185
15.85	0.06596	24.4997	4.61714	59.5535		15.85	0.00317	24.4997	4.12938	59.5535		15.85	0.2264	24.4997	3.22922	60.9992
15.86	0.06691	24.5129	4.51429	55.6393		15.86	0.00322	24.5129	4.37324	55.6393		15.86	0.28903	24.5129	3.41333	65.1973
15.87	0.06798	24.526	4.57286	55.3494		15.87	0.00328	24.526	4.65979	55.3494		15.87	0.40887	24.526	3.384	63.8959
15.88	0.06917	24.5391	4.53286	59.1766		15.88	0.00333	24.5391	5.16363	59.1766		15.88	0.70205	24.5391	3.42311	58.9421
15.89	0.07051	24.5523	4.48571	57.147		15.89	0.00339	24.5523	5.43405	57.147		15.89	1.40564	24.5523	3.33513	60.2435
15.9	0.07203	24.5654	4.50571	52.595		15.9	0.00345	24.5654	5.69403	52.595		15.9	2.65556	24.5654	3.72452	59.11
15.91	0.07374	24.5785	4.49714	57.5819		15.91	0.00351	24.5785	5.85629	57.5819		15.91	3.85763	24.5785	3.74244	63.56
15.92	0.07568	24.5917	4.59714	56.1322		15.92	0.00358	24.5916	6.12291	56.1322		15.92	3.6707	24.5916	4.21982	64.9034
15.93	0.07791	24.6048	4.59286	59.2346		15.93	0.00365	24.6048	6.27663	59.2346		15.93	2.75394	24.6048	4.29314	60.7053
15.94	0.08048	24.6179	4.54429	55.0594		15.94	0.00372	24.6179	6.36107	55.0594		15.94	2.42296	24.6179	4.88457	59.7817
15.95	0.08348	24.631	4.54143	54.6535		15.95	0.0038	24.631	6.2956	54.6535		15.95	2.52142	24.631	4.72327	59.7817
15.96	0.08681	24.6442	4.71143	54.6535		15.96	0.00388	24.6442	6.33451	54.6535		15.96	2.19038	24.6442	5.10452	54.1142
15.97	0.09107	24.6573	4.52857	56.4511		15.97	0.00396	24.6573	6.04511	56.4511		15.97	1.7636	24.6573	5.93871	62.1327
15.98	0.0963	24.6704	4.78571	57.292		15.98	0.00405	24.6704	5.92745	57.292		15.98	2.03732	24.6704	6.92931	57.8925
15.99	0.10289	24.6836	4.56714	54.3926		15.99	0.00414	24.6836	5.6409	54.3926		15.99	3.36906	24.6836	9.08321	55.1217
16	0.11147	24.6967	4.69143	57.7269		16	0.00418	24.6967	5.40843	57.7269		16	5.24077	24.6967	12.1071	60.2015
16.01	0.12322	24.7098	4.60571	50.5654		16.01	0.00428	24.7098	4.78314	50.5654		16.01	5.6947	24.7098	14.595	57.9345
16.02	0.14114	24.723	4.86857	54.2766		16.02	0.00439	24.7229	4.36375	54.2766		16.02	4.3529	24.7229	13.4187	58.9001
16.03	0.17556	24.7361	4.78857	56.1032		16.03	0.0045	24.7361	4.01268	56.1032		16.03	3.40285	24.7361	10.8298	64.1478
16.04	0.25635	24.7492	4.67714	53.3488		16.04	0.00461	24.7492	3.65401	53.3488		16.04	3.3671	24.7492	9.11416	61.461
16.05	0.43089	24.7623	4.72571	52.566		16.05	0.00474	24.7623	3.34659	52.566		16.05	3.02254	24.7623	10.0396	63.4341
16.06	0.70028	24.7755	4.81	53.4068		16.06	0.00487	24.7755	2.8845	53.4068		16.06	1.96791	24.7755	9.98908	55.0798
16.07	0.90175	24.7886	4.99286	51.4062		16.07	0.005	24.7886	2.58561	51.4062		16.07	1.06165	24.7886	8.16755	58.6482
16.08	0.8909	24.8017	5.01429	53.0299		16.08	0.00515	24.8017	2.13775	53.0299		16.08	0.57779	24.8017	6.16029	57.2208
16.09	0.94672	24.8149	5.17571	59.2636		16.09	0.0053	24.8149	2.01156	59.2636		16.09	0.37265	24.8149	5.47273	55.0378
16.1	1.16702	24.828	5.03714	55.6393		16.1	0.00546	24.828	1.81894	55.6393		16.1	0.28106	24.828	4.68579	57.4727
16.11	1.19893	24.8411	5.22143	53.9867		16.11	0.00555	24.8411	1.725	53.9867		16.11	0.22908	24.8411	4.27196	60.7473
16.12	0.91452	24.8543	5.35286	52.1311		16.12	0.00565	24.8543	1.58268	52.1311		16.12	0.19433	24.8543	4.03408	59.9076
16.13	0.68578	24.8674	5.47	53.4648		16.13	0.00584	24.8674	1.53808	53.4648		16.13	0.16952	24.8674	3.64795	56.885
16.14	0.61956	24.8805	5.80429	54.1896		16.14	0.00605	24.8805	1.46407	54.1896		16.14	0.15122	24.8805	3.89234	56.1713
16.15	0.54328	24.8936	6	53.8707		16.15	0.00626	24.8936	1.33123	53.8707		16.15	0.13741	24.8936	3.8956	59.4039
16.16	0.40256	24.9068	6.53571	51.5802		16.16	0.00649	24.9068	1.13292	51.5802		16.16	0.12682	24.9068	3.88582	55.5416
16.17	0.29557	24.9199	6.61857	54.2186		16.17	0.00673	24.9199	1.27146	54.2186		16.17	0.11863	24.9199	3.94773	58.9421
16.18	0.24663	24.933	6.68429	52.392		16.18	0.00698	24.933	1.10161	52.392		16.18	0.11227	24.933	4.27359	54.2821
16.19	0.23506	24.9462	7.07714	54.1026		16.19	0.00726	24.9462	1.1538	54.1026		16.19	0.10733	24.9462	4.40719	59.2779
16.2	0.24098	24.9593	7.30857	55.6683		16.2	0.00755	24.9593	1.10256	55.6683		16.2	0.10354	24.9593	4.00476	58.3123
16.21	0.25672	24.9724	7.80857	55.0884		16.21	0.00779	24.9724	1.14336	55.0884		16.21	0.10069	24.9724	3.71801	64.7775
16.22	0.28132	24.9856	7.95429	50.0435		16.22	0.00813	24.9856	1.05512	50.0435		16.22	0.09862	24.9856	3.89723	50.042
16.23	0.31654	24.9987	7.66	52.9719		16.23	0.00849	24.9987	0.96213	52.9719		16.23	0.09722	24.9987	3.75059	55.7515
16.24	0.36612	25.0118	7.48571	54.0446		16.24	0.00888	25.0118	1.09117	54.0446		16.24	0.09641	25.0118	3.78481	55.2897
16.25	0.43743	25.025	7.73	57.379		16.25	0.0093	25.0249	1.0665	57.379		16.25	0.09612	25.0249	3.67401	58.7322
16.26	0.54452	25.0381	6.87429	52.45		16.26	0.00975	25.0381	1.0295	52.45		16.26	0.09631	25.0381	3.18523	61.419
16.27	0.7285	25.0512	6.2	49.6666		16.27	0.01024	25.0512	1.02096	49.6666		16.27	0.09694	25.0512	3.27973	52.3929
16.28	1.13649	25.0643	5.97714	50.8843		16.28	0.01077	25.0643	0.95834	50.8843		16.28	0.098	25.0643	2.96854	62.6784
16.29	2.18195	25.0775	5.65714	57.5239		16.29	0.01134	25.0775	1.03709	57.5239		16.29	0.09946	25.0775	3.06141	56.843
16.3	4.45927	25.0906	5.56143	52.566		16.3	0.01197	25.0906	1.01337	52.566		16.3	0.10133	25.0906	3.17383	59.4039
16.31	7.78393	25.1037	4.97	51.4062		16.31	0.01265	25.1037	0.92418	51.4062		16.31	0.1036	25.1037	2.98972	57.0949
16.32	9.55221	25.1169	4.81857	51.8411		16.32	0.0134	25.1169	0.98016	51.8411		16.32	0.1062	25.1169	3.34979	53.9043
16.33	7.71983	25.13	4.83286	49.3476		16.33	0.01423	25.13	0.99344	49.3476		16.33	0.10933	25.13	3.1999	57.9765
16.34	5.72327	25.1431	4.58143	54.1026		16.34	0.01513	25.1431	0.97352	54.1026		16.34	0.11291	25.1431	3.3726	59.9916
16.35	5.44228	25.1562	4.73286	51.8991		16.35	0.01614	25.1562	1.06461	51.8991		16.35	0.11697	25.1562	3.7457	56.3812
16.36	5.3852	25.1694	4.57286	51.7541		16.36	0.01725	25.1694	0.93746	51.7541		16.36	0.12156	25.1694	3.31069	56.6331
16.37	3.8904	25.1825	4.71	51.2322		16.37	0.0185	25.1825	0.90425	51.2322		16.37	0.12673	25.1825	3.51435	55.8354
16.38	2.21283	25.1956	4.74571	51.5802		16.38	0.01989	25.1956	0.96403	51.5802		16.38	0.13253	25.1956	4.05852	56.843
16.39	1.20922	25.2088	4.92	52.421		16.39	0.02145	25.2088	0.99724	52.421		16.39	0.13904	25.2088	4.02268	57.0109
16.4	0.7723	25.2219	4.76	52.8559		16.4	0.02322	25.2219	0.96593	52.8559		16.4	0.14633	25.2219	4.0015	51.9731
16.41	0.59733	25.235	4.76286	53.5808		16.41	0.02522	25.235	0.89476	53.5808		16.41	0.15452	25.235	4.19375	55.0798
16.42	0.51577	25.2482	4.78429	52.479		16.42	0.02752	25.2482	1.01242	52.479		16.42	0.16364	25.2482	4.50332	53.4005
16.43	0.47289	25.2613	4.72714	51.5512		16.43	0.03016	25.2613	0.99249	51.5512		16.43	0.17403	25.2613	4.56523	55.6675
16.44	0.45294	25.2744	5.01	50.4784		16.44	0.03321	25.2744	0.97542	50.4784		16.44	0.18585	25.2744	4.93833	52.7288
16.45	0.4503	25.2875	4.82571	48.7098		16.45	0.03678	25.2876	0.9868	48.7098		16.45	0.19919	25.2876	5.05401	52.351
16.46	0.46297	25.3007	5.11143	47.9559		16.46	0.04098	25.3007	0.95739	47.9559		16.46	0.2144	25.3007	5.44504	58.0605
16.47	0.49137	25.3138	5.35857	51.0873		16.47	0.04597	25.3138	0.97067	51.0873		16.47	0.23184	25.3138	5.96478	52.8547
16.48	0.53819	25.3269	5.52143	49.3476		16.48	0.05197	25.3269	1.00768	49.3476		16.48	0.25197	25.3269	6.06579	55.6255
16.49	0.60916	25.3401	5.53143	53.4938		16.49	0.05928	25.3401	0.92418	53.4938		16.49	0.27538	25.3401	6.33136	54.7019
16.5	0.7149	25.3532	5.67714	54.6825		16.5	0.06829	25.3532	1.13482	54.6825		16.5	0.30281	25.3532	6.31018	53.6524
16.51	0.87669	25.3663	5.48714	49.0287		16.51	0.07961	25.3663	1.07979	49.0287		16.51	0.33528	25.3663	6.52525	54.1981
16.52	1.15194	25.3795	5.46714	48.9417		16.52	0.09407	25.3795	1.113	48.9417		16.52	0.37414	25.3795	6.02995	50.4198
16.53	1.7457	25.3926	5.34286	51.2032		16.53	0.11297	25.3926	1.12154	51.2032		16.53	0.42128	25.3926	6.00225	52.3929
16.54	3.26488	25.4057	5.35143	48.3039		16.54	0.13835	25.4057	1.14526	48.3039		16.54	0.47936	25.4057	6.14888	53.9043
16.55	6.69807	25.4188	5.37714	51.5802		16.55	0.17355	25.4189	1.01337	51.5802		16.55	0.55225	25.4189	6.06579	60.4534
16.56	12.0839	25.432	5.30429	48.1589		16.56	0.22466	25.432	1.14811	48.1589		16.56	0.64564	25.432	6.16355	56.9269
16.57	15.7743	25.4451	5.16	47.2311		16.57	0.30621	25.4451	1.25343	47.2311		16.57	0.76913	25.4451	5.54279	56.759
16.58	13.3384	25.4582	5.09714	52.276		16.58	0.46762	25.4582	1.24584	52.276		16.58	0.93808	25.4582	5.43852	52.6868
16.59	9.65656	25.4714	5.09714	49.3476		16.59	0.86961	25.4714	1.38627	49.3476		16.59	1.18362	25.4714	5.36194	54.492
16.6	8.77696	25.4845	4.99	47.1441		16.6	1.83537	25.4845	1.38152	47.1441		16.6	1.59585	25.4845	6.07882	55.4996
16.61	9.04072	25.4976	5.29429	48.0139		16.61	3.54941	25.4976	1.46123	48.0139		16.61	2.48871	25.4976	6.34765	54.576
16.62	7.01112	25.5108	5.39571	45.5204		16.62	5.20126	25.5108	1.64625	45.5204		16.62	4.68144	25.5108	6.69143	50.9236
16.63	4.10096	25.5239	5.50714	51.8411		16.63	4.91178	25.5239	1.69654	51.8411		16.63	9.20123	25.5239	6.89183	49.4123
16.64	2.17817	25.537	5.41857	46.4192		16.64	3.53112	25.537	1.81799	46.4192		16.64	15.3371	25.537	7.05639	54.0302
16.65	1.28587	25.5502	5.59714	49.6956		16.65	2.93656	25.5502	1.89105	49.6956		16.65	17.8647	25.5502	7.22909	60.4954
16.66	0.91876	25.5633	6.00286	48.5648		16.66	3.06472	25.5633	1.98024	48.5648		16.66	14.2766	25.5633	7.02055	49.1184
16.67	0.74235	25.5764	6.03	44.7086		16.67	2.62988	25.5764	2.20228	44.7086		16.67	11.2246	25.5764	7.45393	57.3468
16.68	0.63724	25.5895	6.19	49.7246		16.68	1.61692	25.5895	2.36643	49.7246		16.68	11.5049	25.5895	8.39565	56.5911
16.69	0.56823	25.6027	6.56143	49.0577		16.69	0.83422	25.6027	2.56948	49.0577		16.69	12.4248	25.6027	8.91865	52.9807
16.7	0.52189	25.6158	6.91286	47.55		16.7	0.43822	25.6158	2.53532	47.55		16.7	12.2119	25.6158	8.44127	53.6104
16.71	0.49114	25.6289	7.56857	48.1589		16.71	0.2726	25.6289	2.72604	48.1589		16.71	15.3473	25.6289	7.24376	52.6448
16.72	0.47173	25.6421	7.71571	46.3903		16.72	0.19638	25.6421	2.85224	46.3903		16.72	24.6137	25.6421	6.63604	55.7095
16.73	0.46103	25.6552	7.31429	50.0725		16.73	0.15175	25.6552	3.12456	50.0725		16.73	34.8644	25.6552	6.37372	50.9656
16.74	0.45737	25.6683	6.82286	47.608		16.74	0.12148	25.6683	3.32002	47.608		16.74	33.1691	25.6683	6.41608	53.6524
16.75	0.45972	25.6815	6.47857	44.1577		16.75	0.09967	25.6815	3.3352	44.1577		16.75	23.8861	25.6815	6.02017	50.1259
16.76	0.46745	25.6946	6.48714	48.8837		16.76	0.08337	25.6946	3.48702	48.8837		16.76	19.5516	25.6946	5.47599	54.1142
16.77	0.48028	25.7077	6.29429	48.3039		16.77	0.07087	25.7077	3.49176	48.3039		16.77	20.3309	25.7077	5.69757	49.5802
16.78	0.49803	25.7208	6.22571	46.3903		16.78	0.06106	25.7209	3.59423	46.3903		16.78	17.8739	25.7209	5.54605	55.5416
16.79	0.52111	25.734	5.66714	47.2311		16.79	0.05321	25.734	3.53066	47.2311		16.79	11.2625	25.734	5.65358	55.9194
16.8	0.54976	25.7471	5.30857	41.7802		16.8	0.04683	25.7471	3.53256	41.7802		16.8	5.93581	25.7471	5.88494	49.7061
16.81	0.58458	25.7602	5.34714	43.5489		16.81	0.04158	25.7602	3.46424	43.5489		16.81	3.1695	25.7602	6.14725	49.4123
16.82	0.62643	25.7734	5.27429	48.3329		16.82	0.0372	25.7734	3.35038	48.3329		16.82	1.99433	25.7734	7.15089	49.3703
16.83	0.67643	25.7865	5.23714	44.7956		16.83	0.03351	25.7865	3.40541	44.7956		16.83	1.45248	25.7865	7.88406	49.6222
16.84	0.73613	25.7996	5.15429	42.65		16.84	0.03038	25.7996	3.2498	42.65		16.84	1.13502	25.7996	9.27057	48.9505
16.85	0.80752	25.8128	5.02286	41.2004		16.85	0.02769	25.8128	3.04865	41.2004		16.85	0.91856	25.8128	10.038	48.4047
16.86	0.89332	25.8259	5.05	45.9554		16.86	0.02536	25.8259	2.78392	45.9554		16.86	0.7613	25.8259	9.94021	50.8816
16.87	0.99714	25.839	5.13714	47.2891		16.87	0.02334	25.839	2.45562	47.2891		16.87	0.64285	25.839	10.8347	50
16.88	1.12392	25.8522	5.00286	41.4613		16.88	0.02158	25.8522	2.24497	41.4613		16.88	0.55118	25.8522	12.9821	52.1411
16.89	1.2805	25.8653	4.98571	46.8832		16.89	0.02003	25.8653	2.07893	46.8832		16.89	0.47863	25.8653	15.4977	52.8128
16.9	1.47657	25.8784	4.85286	47.434		16.9	0.01865	25.8784	1.92901	47.434		16.9	0.42013	25.8784	16.6381	50.1679
16.91	1.7262	25.8915	4.96571	44.5636		16.91	0.01744	25.8915	1.86164	44.5636		16.91	0.3722	25.8915	16.5111	50.1259
16.92	2.05042	25.9047	5.20429	46.2453		16.92	0.01635	25.9047	1.62917	46.2453		16.92	0.33241	25.9047	15.571	48.6986
16.93	2.48166	25.9178	5.07714	43.6938		16.93	0.01538	25.9178	1.51626	43.6938		16.93	0.29898	25.9178	13.9156	49.7481
16.94	3.07259	25.9309	5.31857	47.0571		16.94	0.01451	25.9309	1.42137	47.0571		16.94	0.27068	25.9309	12.9935	46.3056
16.95	3.91383	25.9441	5.42429	46.6802		16.95	0.01372	25.9441	1.30846	46.6802		16.95	0.24637	25.9441	13.6354	47.3132
16.96	5.19511	25.9572	5.48714	47.434		16.96	0.01301	25.9572	1.32269	47.434		16.96	0.22539	25.9572	12.8729	47.733
16.97	7.49021	25.9703	5.51429	43.4039		16.97	0.01237	25.9703	1.21073	43.4039		16.97	0.20713	25.9703	11.2224	52.6448
16.98	12.7915	25.9835	5.5	43.4619		16.98	0.01179	25.9835	1.08453	43.4619		16.98	0.19115	25.9835	8.81926	53.2326
16.99	26.0977	25.9966	5.47714	44.0128		16.99	0.01126	25.9966	1.10066	44.0128		16.99	0.17708	25.9966	7.9085	47.775
17	53.1851	26.0097	5.39429	37.7501		17	0.01078	26.0097	1.09307	37.7501		17	0.16463	26.0097	8.27183	52.309
17.01	88.5761	26.0228	5.39	45.6364		17.01	0.01034	26.0228	1.14146	45.6364		17.01	0.15355	26.0228	7.90035	53.6524
17.02	100	26.036	5.44429	39.6927		17.02	0.00994	26.036	1.12249	39.6927		17.02	0.14365	26.036	7.50444	52.5189
17.03	76.058	26.0491	5.36429	42.621		17.03	0.00957	26.0491	1.01716	42.621		17.03	0.13476	26.0491	8.93983	50.9656
17.04	56.4097	26.0622	5.58857	45.5784		17.04	0.00923	26.0622	1.04183	45.5784		17.04	0.12676	26.0622	10.9455	50.4618
17.05	55.6138	26.0754	5.41714	42.969		17.05	0.00892	26.0754	1.11964	42.969		17.05	0.11953	26.0754	13.1124	51.6793
17.06	55.9484	26.0885	5.46143	45.5494		17.06	0.00863	26.0885	1.07694	45.5494		17.06	0.11297	26.0885	14.6684	52.6868
17.07	40.1894	26.1016	5.67714	45.9554		17.07	0.00837	26.1016	1.16898	45.9554		17.07	0.10701	26.1016	14.3376	53.4845
17.08	22.2411	26.1148	5.85143	45.2595		17.08	0.00813	26.1148	1.13957	45.2595		17.08	0.10157	26.1148	13.6419	48.9505
17.09	11.3494	26.1279	6.18	42.795		17.09	0.00791	26.1279	0.99155	42.795		17.09	0.0966	26.1279	13.0733	48.2368
17.1	6.46002	26.141	6.51429	45.0565		17.1	0.00771	26.141	0.96782	45.0565		17.1	0.09204	26.141	11.4457	46.5155
17.11	4.37699	26.1542	6.88286	44.5926		17.11	0.00752	26.1542	1.16708	44.5926		17.11	0.08786	26.1542	10.9846	49.0344
17.12	3.29134	26.1673	7.45	44.7956		17.12	0.00735	26.1673	0.93177	44.7956		17.12	0.08401	26.1673	10.1162	49.2863
17.13	2.59632	26.1804	8.18429	45.2595		17.13	0.00719	26.1804	0.93651	45.2595		17.13	0.08045	26.1804	8.50644	49.0764
17.14	2.10735	26.1935	8.39143	43.0849		17.14	0.00705	26.1935	1.06935	43.0849		17.14	0.07717	26.1935	7.03358	51.4693
17.15	1.74766	26.2067	7.97429	41.4903		17.15	0.00692	26.2067	1.08928	41.4903		17.15	0.07413	26.2067	5.39453	49.5382
17.16	1.4749	26.2198	7.75571	40.4465		17.16	0.0068	26.2198	1.11964	40.4465		17.16	0.07131	26.2198	4.72164	45.424
17.17	1.26289	26.2329	7.88857	41.4613		17.17	0.00669	26.2329	1.09307	41.4613		17.17	0.0687	26.2329	4.2801	49.958
17.18	1.09468	26.2461	7.53571	44.7666		17.18	0.00659	26.2461	0.97542	44.7666		17.18	0.06627	26.2461	4.06015	51.4693
17.19	0.95889	26.2592	6.84143	41.6353		17.19	0.0065	26.2592	1.113	41.6353		17.19	0.06393	26.2592	3.70008	41.9815
17.2	0.84763	26.2723	6.22714	44.7666		17.2	0.00642	26.2723	0.96593	44.7666		17.2	0.06183	26.2723	3.49805	49.1184
17.21	0.75529	26.2855	5.90714	42.824		17.21	0.00634	26.2855	1.12533	42.824		17.21	0.05986	26.2855	3.15591	50.5038
17.22	0.67772	26.2986	5.77	40.4175		17.22	0.00628	26.2986	1.01527	40.4175		17.22	0.05803	26.2986	3.06304	50.042
17.23	0.61201	26.3117	5.41857	41.0554		17.23	0.00622	26.3117	1.01337	41.0554		17.23	0.05631	26.3117	2.80398	52.8547
17.24	0.55582	26.3248	5.06571	37.0832		17.24	0.00617	26.3248	1.11774	37.0832		17.24	0.05471	26.3248	3.05978	43.4089
17.25	0.50732	26.338	4.82286	41.5193		17.25	0.00613	26.338	1.17467	41.5193		17.25	0.05321	26.338	3.11517	50.7557
17.26	0.46524	26.3511	4.75857	45.4624		17.26	0.00609	26.3511	1.05702	45.4624		17.26	0.0518	26.3511	3.16894	54.9958
17.27	0.42851	26.3642	4.73286	42.0122		17.27	0.00606	26.3642	1.1908	42.0122		17.27	0.05048	26.3642	2.90011	52.6448
17.28	0.39622	26.3774	4.49571	41.5773		17.28	0.00604	26.3774	1.2781	41.5773		17.28	0.04925	26.3774	3.02068	48.0269
17.29	0.36771	26.3905	4.67	43.9258		17.29	0.00603	26.3905	1.30656	43.9258		17.29	0.04809	26.3905	3.20967	46.0537
17.3	0.34236	26.4036	4.58429	39.1418		17.3	0.00601	26.4036	1.34167	39.1418		17.3	0.04692	26.4036	3.25529	48.0269
17.31	0.31979	26.4168	4.70286	39.5477		17.31	0.00601	26.4168	1.21927	39.5477		17.31	0.0459	26.4168	2.81702	47.9849
17.32	0.29958	26.4299	4.65	37.6631		17.32	0.00601	26.4299	1.37678	37.6631		17.32	0.04494	26.4299	2.81539	51.2175
17.33	0.28141	26.443	4.65571	40.3885		17.33	0.00602	26.443	1.43371	40.3885		17.33	0.04405	26.443	2.93432	48.0688
17.34	0.26503	26.4562	4.63	43.056		17.34	0.00603	26.4561	1.57888	43.056		17.34	0.0432	26.4561	3.02068	46.0117
17.35	0.25021	26.4693	4.79571	38.3299		17.35	0.00605	26.4693	1.61304	38.3299		17.35	0.04242	26.4693	2.93432	45.0462
17.36	0.23686	26.4824	4.62286	41.1424		17.36	0.00607	26.4824	1.64056	41.1424		17.36	0.04168	26.4824	2.80072	45.466
17.37	0.22471	26.4955	4.69714	46.2743		17.37	0.0061	26.4955	1.78099	46.2743		17.37	0.04098	26.4955	3.26018	46.1377
17.38	0.21354	26.5087	4.74714	38.5039		17.38	0.00613	26.5087	1.79617	38.5039		17.38	0.04034	26.5087	3.10703	49.0764
17.39	0.20334	26.5218	4.86857	39.5477		17.39	0.00617	26.5218	1.89959	39.5477		17.39	0.03973	26.5218	3.27647	50.1679
17.4	0.19398	26.5349	4.94429	42.94		17.4	0.00622	26.5349	2.13111	42.94		17.4	0.03917	26.5349	2.93595	47.1872
17.41	0.18539	26.5481	5.20429	39.8666		17.41	0.00627	26.5481	2.44328	39.8666		17.41	0.03864	26.5481	3.25855	47.3552
17.42	0.17748	26.5612	5.04143	40.0406		17.42	0.00632	26.5612	2.57043	40.0406		17.42	0.03815	26.5612	2.96202	42.7372
17.43	0.1702	26.5743	5.27714	40.6495		17.43	0.00638	26.5743	2.93573	40.6495		17.43	0.03769	26.5743	3.18034	42.4433
17.44	0.16347	26.5875	5.71714	41.9542		17.44	0.00645	26.5874	3.15207	41.9542		17.44	0.03718	26.5874	3.38237	46.3896
17.45	0.15725	26.6006	6.08143	42.795		17.45	0.00652	26.6006	3.58664	42.795		17.45	0.03679	26.6006	3.12658	51.7212
17.46	0.15149	26.6137	6.30286	40.1856		17.46	0.0066	26.6137	4.06961	40.1856		17.46	0.03643	26.6137	3.69682	47.6071
17.47	0.14615	26.6268	6.50714	42.708		17.47	0.00669	26.6268	4.31821	42.708		17.47	0.03618	26.6268	3.55345	53.5684
17.48	0.1412	26.64	6.22571	37.6341		17.48	0.00678	26.64	4.84292	37.6341		17.48	0.03588	26.64	4.06341	45.1301
17.49	0.13659	26.6531	6.17143	37.1122		17.49	0.00688	26.6531	5.1475	37.1122		17.49	0.03561	26.6531	4.18887	45.0042
17.5	0.13231	26.6662	6.11286	41.2583		17.5	0.00699	26.6662	5.56214	41.2583		17.5	0.03528	26.6662	4.29803	48.0688
17.51	0.12833	26.6794	5.85714	38.8518		17.51	0.0071	26.6794	6.24532	38.8518		17.51	0.03506	26.6794	4.85524	48.1948
17.52	0.12471	26.6925	5.62571	42.4471		17.52	0.00722	26.6925	6.54515	42.4471		17.52	0.03487	26.6925	5.1534	48.2788
17.53	0.12126	26.7056	5.37143	41.6353		17.53	0.00735	26.7056	7.20934	41.6353		17.53	0.0347	26.7056	5.2984	52.8967
17.54	0.11804	26.7188	5.22286	39.0838		17.54	0.00748	26.7188	7.49305	39.0838		17.54	0.03455	26.7188	4.9644	44.5844
17.55	0.11504	26.7319	4.93429	41.3163		17.55	0.00762	26.7319	7.9893	41.3163		17.55	0.03451	26.7319	5.08823	49.958
17.56	0.11224	26.745	4.85571	36.2714		17.56	0.00778	26.745	8.35271	36.2714		17.56	0.03441	26.745	5.52976	47.1033
17.57	0.10963	26.7581	4.74571	39.4607		17.57	0.00794	26.7581	8.73414	39.4607		17.57	0.03434	26.7581	5.09148	48.1108
17.58	0.1072	26.7713	4.76286	38.8518		17.58	0.00811	26.7713	9.02829	38.8518		17.58	0.03429	26.7713	5.07682	46.7254
17.59	0.10493	26.7844	4.51714	41.2004		17.59	0.00829	26.7844	9.16397	41.2004		17.59	0.03418	26.7844	4.3632	47.1033
17.6	0.10282	26.7975	4.54857	42.4471		17.6	0.00848	26.7975	9.29301	42.4471		17.6	0.03417	26.7975	4.4691	46.3056
17.61	0.10095	26.8107	4.58	37.6921		17.61	0.00868	26.8107	9.12697	37.6921		17.61	0.03419	26.8107	4.01127	43.5348
17.62	0.09912	26.8238	4.61	41.3743		17.62	0.0089	26.8238	9.05485	41.3743		17.62	0.03423	26.8238	3.89071	43.283
17.63	0.09742	26.8369	4.56714	39.4317		17.63	0.00913	26.8369	8.76545	39.4317		17.63	0.03429	26.8369	3.49317	45.508
17.64	0.09585	26.8501	4.58857	39.2578		17.64	0.00937	26.8501	8.32519	39.2578		17.64	0.03437	26.8501	3.31394	47.9429
17.65	0.0944	26.8632	4.86286	36.4164		17.65	0.00962	26.8632	7.95988	36.4164		17.65	0.03448	26.8632	3.26344	39.9664
17.66	0.09306	26.8763	4.61714	37.0252		17.66	0.00989	26.8763	7.45699	37.0252		17.66	0.03461	26.8763	3.77014	41.4358
17.67	0.09182	26.8895	4.79571	33.9229		17.67	0.01018	26.8894	6.69507	33.9229		17.67	0.03476	26.8894	3.50457	42.6952
17.68	0.09068	26.9026	4.90429	38.272		17.68	0.01048	26.9026	6.05555	38.272		17.68	0.03494	26.9026	2.89359	46.4316
17.69	0.08965	26.9157	4.76429	40.0986		17.69	0.0108	26.9157	5.61148	40.0986		17.69	0.03513	26.9157	3.34164	42.9891
17.7	0.0887	26.9288	4.67857	39.6347		17.7	0.01114	26.9288	4.85241	39.6347		17.7	0.03536	26.9288	3.28788	45.7599
17.71	0.08785	26.942	4.66714	37.3732		17.71	0.0115	26.942	4.39981	37.3732		17.71	0.0356	26.942	3.3058	39.7985
17.72	0.08709	26.9551	4.50143	37.7501		17.72	0.01189	26.9551	3.85801	37.7501		17.72	0.03587	26.9551	3.29765	42.2334
17.73	0.0864	26.9682	4.69429	40.0116		17.73	0.01229	26.9682	3.36936	40.0116		17.73	0.03617	26.9682	3.98032	43.3249
17.74	0.08581	26.9814	4.50571	38.9098		17.74	0.01273	26.9814	2.89399	38.9098		17.74	0.03641	26.9814	3.84672	48.1948
17.75	0.08529	26.9945	4.49	35.2566		17.75	0.01319	26.9945	2.46226	35.2566		17.75	0.03667	26.9945	4.07807	47.3552
17.76	0.08485	27.0076	4.49571	36.2134		17.76	0.01369	27.0076	2.25351	36.2134		17.76	0.03705	27.0076	4.56523	47.0193
17.77	0.08449	27.0207	4.53286	38.5619		17.77	0.01421	27.0207	1.98973	38.5619		17.77	0.03737	27.0207	4.81451	47.1033
17.78	0.0842	27.0339	4.55857	37.0832		17.78	0.01478	27.0339	1.80186	37.0832		17.78	0.03781	27.0339	4.92041	41.8556
17.79	0.08399	27.047	4.55286	36.0974		17.79	0.01538	27.047	1.73639	36.0974		17.79	0.03836	27.047	5.28048	39.8824
17.8	0.08386	27.0601	4.67429	39.2867		17.8	0.01603	27.0601	1.55991	39.2867		17.8	0.03886	27.0601	5.08823	43.283
17.81	0.0838	27.0733	4.77	37.5471		17.81	0.01672	27.0733	1.50013	37.5471		17.81	0.03947	27.0733	4.53753	41.2259
17.82	0.08381	27.0864	4.61	39.4897		17.82	0.01747	27.0864	1.33788	39.4897		17.82	0.04004	27.0864	4.82428	41.9395
17.83	0.08398	27.0995	4.62857	33.8359		17.83	0.01827	27.0995	1.33598	33.8359		17.83	0.04064	27.0995	4.89923	46.8514
17.84	0.08414	27.1127	4.86	40.3885		17.84	0.01913	27.1127	1.29613	40.3885		17.84	0.04129	27.1127	4.83732	42.2334
17.85	0.08438	27.1258	4.74429	39.7217		17.85	0.02007	27.1258	1.08643	39.7217		17.85	0.04204	27.1258	4.8422	44.5004
17.86	0.08469	27.1389	4.96429	35.7205		17.86	0.02108	27.1389	1.33598	35.7205		17.86	0.04276	27.1389	4.90738	43.283
17.87	0.08508	27.152	4.85143	34.7927		17.87	0.02217	27.1521	1.13198	34.7927		17.87	0.04354	27.1521	4.89923	42.1075
17.88	0.08555	27.1652	5.09429	34.4158		17.88	0.02336	27.1652	1.11679	34.4158		17.88	0.04436	27.1652	5.10941	49.6641
17.89	0.0861	27.1783	4.88	36.4453		17.89	0.02466	27.1783	1.14146	36.4453		17.89	0.04526	27.1783	5.05727	44.5844
17.9	0.08673	27.1914	5.05714	35.8075		17.9	0.02607	27.1914	1.22022	35.8075		17.9	0.04609	27.1914	5.79533	37.0697
17.91	0.08744	27.2046	5.09857	37.8661		17.91	0.02762	27.2046	0.99629	37.8661		17.91	0.04707	27.2046	6.70121	43.4509
17.92	0.08825	27.2177	5.23857	39.1708		17.92	0.02932	27.2177	1.07599	39.1708		17.92	0.04811	27.2177	8.69707	45.424
17.93	0.08915	27.2308	5.43143	33.7779		17.93	0.03119	27.2308	1.02096	33.7779		17.93	0.04922	27.2308	9.07506	42.1914
17.94	0.09014	27.244	5.48429	36.2714		17.94	0.03325	27.244	0.95264	36.2714		17.94	0.05039	27.244	8.93006	43.8707
17.95	0.09123	27.2571	5.50286	32.7631		17.95	0.03554	27.2571	0.9887	32.7631		17.95	0.05164	27.2571	7.80586	40.7641
17.96	0.09241	27.2702	5.11143	34.1258		17.96	0.03808	27.2702	0.88527	34.1258		17.96	0.05296	27.2702	7.84985	40.3023
17.97	0.09371	27.2833	5.13	37.3152		17.97	0.04091	27.2834	0.93367	37.3152		17.97	0.05437	27.2834	8.8991	44.7943
17.98	0.09513	27.2965	5.13143	37.4311		17.98	0.04409	27.2965	0.91754	37.4311		17.98	0.05586	27.2965	9.60132	43.0731
17.99	0.09665	27.3096	5.01714	37.1412		17.99	0.04767	27.3096	0.88717	37.1412		17.99	0.05746	27.3096	8.90725	43.9547
18	0.09831	27.3227	5.48	35.3436		18	0.05171	27.3227	0.84163	35.3436		18	0.05916	27.3227	7.28775	45.1721
18.01	0.10018	27.3359	5.45857	38.272		18.01	0.05631	27.3359	0.9033	38.272		18.01	0.06098	27.3359	6.35254	42.2334
18.02	0.10211	27.349	5.56714	38.8518		18.02	0.06157	27.349	0.93082	38.8518		18.02	0.06292	27.349	6.43726	44.7103
18.03	0.10419	27.3621	6.23429	37.837		18.03	0.06762	27.3621	0.8217	37.837		18.03	0.06499	27.3621	6.8397	38.749
18.04	0.10644	27.3753	6.45429	37.4891		18.04	0.07464	27.3753	0.76572	37.4891		18.04	0.06721	27.3753	6.35417	43.157
18.05	0.10885	27.3884	6.51714	34.5318		18.05	0.08284	27.3884	0.91943	34.5318		18.05	0.0696	27.3884	6.05601	43.241
18.06	0.11145	27.4015	7.02	34.5027		18.06	0.0925	27.4015	0.80083	34.5027		18.06	0.07216	27.4015	5.86539	37.0697
18.07	0.11426	27.4147	7.02714	33.372		18.07	0.104	27.4147	0.94885	33.372		18.07	0.07491	27.4147	6.68003	43.7448
18.08	0.11728	27.4278	7.30429	34.8797		18.08	0.11783	27.4278	0.97352	34.8797		18.08	0.07788	27.4278	7.62826	42.0235
18.09	0.12053	27.4409	7.81	33.488		18.09	0.13467	27.4409	0.84922	33.488		18.09	0.08108	27.4409	7.19488	44.5844
18.1	0.12405	27.454	8.23429	37.953		18.1	0.15554	27.454	0.8606	37.953		18.1	0.08455	27.454	6.30203	40.848
18.11	0.12784	27.4672	8.78429	38.5329		18.11	0.18167	27.4672	0.92038	38.5329		18.11	0.08831	27.4672	5.42223	41.3098
18.12	0.13193	27.4803	9.18143	33.9519		18.12	0.21511	27.4803	0.73251	33.9519		18.12	0.09239	27.4803	5.6992	38.4971
18.13	0.13636	27.4934	9.6	35.4306		18.13	0.25887	27.4934	0.84353	35.4306		18.13	0.09684	27.4934	5.66173	43.9966
18.14	0.14116	27.5066	10.1	30.0667		18.14	0.31769	27.5066	0.89192	30.0667		18.14	0.1017	27.5066	5.955	37.5735
18.15	0.14636	27.5197	10.5771	33.488		18.15	0.39948	27.5197	0.88243	33.488		18.15	0.10703	27.5197	5.44667	43.6188
18.16	0.15201	27.5328	11.71	38.8229		18.16	0.51863	27.5328	0.76287	38.8229		18.16	0.1128	27.5328	5.08171	43.8707
18.17	0.15815	27.546	12.6186	37.1702		18.17	0.71094	27.546	0.82075	37.1702		18.17	0.11926	27.546	4.55219	37.9933
18.18	0.16495	27.5591	12.6886	33.6329		18.18	1.09563	27.5591	0.91564	33.6329		18.18	0.1264	27.5591	4.79821	39.0848
18.19	0.17227	27.5722	12.2486	36.0394		18.19	2.03281	27.5722	0.75244	36.0394		18.19	0.13435	27.5722	5.37009	44.0806
18.2	0.18029	27.5853	10.8157	36.0974		18.2	4.18183	27.5854	0.85301	36.0974		18.2	0.14321	27.5854	6.28085	42.3174
18.21	0.18909	27.5985	9.33429	34.7637		18.21	7.82697	27.5985	0.77995	34.7637		18.21	0.15314	27.5985	7.81889	36.314
18.22	0.19878	27.6116	8.90429	30.9365		18.22	11.1105	27.6116	0.80367	30.9365		18.22	0.16434	27.6116	9.2885	39.5886
18.23	0.20948	27.6247	8.45571	36.9093		18.23	10.1867	27.6247	0.77046	36.9093		18.23	0.17703	27.6247	10.1927	42.9471
18.24	0.22133	27.6379	7.84714	36.2424		18.24	7.09238	27.6379	0.88907	36.2424		18.24	0.19151	27.6379	9.85548	35.8522
18.25	0.2345	27.651	7.08143	32.6181		18.25	5.65732	27.651	0.7401	32.6181		18.25	0.20804	27.651	8.9936	44.2905
18.26	0.24921	27.6641	5.98	37.837		18.26	6.11877	27.6641	0.75718	37.837		18.26	0.22727	27.6641	9.89622	42.0655
18.27	0.26568	27.6773	5.46286	35.3146		18.27	6.06347	27.6773	0.70784	35.3146		18.27	0.24971	27.6773	11.822	34.4248
18.28	0.28424	27.6904	5.33286	32.0673		18.28	4.2015	27.6904	0.79703	32.0673		18.28	0.27614	27.6904	13.1906	38.9589
18.29	0.30523	27.7035	4.99286	31.2554		18.29	2.30722	27.7035	0.73441	31.2554		18.29	0.30761	27.7035	11.9849	40.5961
18.3	0.32921	27.7167	4.87714	37.0252		18.3	1.20035	27.7167	0.75623	37.0252		18.3	0.34555	27.7167	9.52311	44.2066
18.31	0.35656	27.7298	4.70143	36.3004		18.31	0.70407	27.7298	0.79324	36.3004		18.31	0.39191	27.7298	7.55006	39.6306
18.32	0.38816	27.7429	4.79143	36.1264		18.32	0.48578	27.7429	0.79893	36.1264		18.32	0.44949	27.7429	7.39691	40.0504
18.33	0.42475	27.756	4.78571	29.6318		18.33	0.36799	27.756	0.76762	29.6318		18.33	0.52236	27.756	7.41646	41.6037
18.34	0.4676	27.7692	4.74143	34.2708		18.34	0.29132	27.7692	0.67463	34.2708		18.34	0.61656	27.7692	7.12808	41.1839
18.35	0.51821	27.7823	4.61286	37.4891		18.35	0.23696	27.7823	0.77046	37.4891		18.35	0.74182	27.7823	6.13096	37.3636
18.36	0.57865	27.7954	4.74714	33.0241		18.36	0.19676	27.7954	0.76003	33.0241		18.36	0.91376	27.7954	4.62551	36.6079
18.37	0.65165	27.8086	4.69714	34.5318		18.37	0.16613	27.8086	0.76762	34.5318		18.37	1.16127	27.8086	4.34853	34.7187
18.38	0.74102	27.8217	4.60143	33.0821		18.38	0.14224	27.8217	0.79039	33.0821		18.38	1.55493	27.8217	4.14813	41.2678
18.39	0.85212	27.8348	4.65429	38.7359		18.39	0.12322	27.8348	0.68032	38.7359		18.39	2.32447	27.8348	4.01942	41.5617
18.4	0.99283	27.848	4.57143	38.098		18.4	0.10781	27.848	0.73441	38.098		18.4	4.14189	27.848	4.28825	39.8824
18.41	1.17454	27.8611	4.71857	32.8791		18.41	0.09516	27.8611	0.86535	32.8791		18.41	8.20572	27.8611	4.43977	37.7414
18.42	1.41525	27.8742	4.81143	33.198		18.42	0.08463	27.8742	0.77616	33.198		18.42	15.0562	27.8742	4.70697	36.5239
18.43	1.74381	27.8874	4.90714	29.9797		18.43	0.07578	27.8873	0.73631	29.9797		18.43	21.5171	27.8873	4.35016	37.6994
18.44	2.21021	27.9005	4.81429	34.3578		18.44	0.06826	27.9005	0.77806	34.3578		18.44	21.3571	27.9005	4.20027	35.7683
18.45	2.91995	27.9136	4.69143	28.733		18.45	0.06182	27.9136	0.80178	28.733		18.45	18.013	27.9136	4.02757	35.5583
18.46	4.18825	27.9267	4.72143	26.5874		18.46	0.05625	27.9267	0.74674	26.5874		18.46	15.6926	27.9267	3.66913	41.8136
18.47	7.06073	27.9399	4.65429	34.8797		18.47	0.05141	27.9399	0.69076	34.8797		18.47	14.9003	27.9399	3.78643	35.2645
18.48	14.0355	27.953	4.78714	34.8217		18.48	0.04718	27.953	0.7012	34.8217		18.48	13.7794	27.953	3.54367	41.5617
18.49	27.8899	27.9661	4.56857	35.7205		18.49	0.04345	27.9661	0.89761	35.7205		18.49	10.6787	27.9661	3.24389	35.2645
18.5	45.864	27.9793	4.55571	37.6921		18.5	0.04015	27.9793	0.75244	37.6921		18.5	7.63023	27.9793	3.01416	40.806
18.51	51.7439	27.9924	4.69571	36.6483		18.51	0.03722	27.9924	0.67558	36.6483		18.51	4.89683	27.9924	2.80398	37.9093
18.52	39.0481	28.0055	4.64571	35.4016		18.52	0.0346	28.0055	0.7031	35.4016		18.52	2.93829	28.0055	3.04674	38.707
18.53	27.5982	28.0187	4.63714	28.1531		18.53	0.03226	28.0187	0.71828	28.1531		18.53	1.85543	28.0187	2.9718	38.2452
18.54	26.2778	28.0318	4.70857	34.4738		18.54	0.03014	28.0318	0.69645	34.4738		18.54	1.33401	28.0318	3.10214	41.3098
18.55	29.2755	28.0449	4.66571	32.3862		18.55	0.02823	28.0449	0.73915	32.3862		18.55	1.0849	28.0449	3.00438	38.9589
18.56	24.6492	28.058	4.33857	29.4288		18.56	0.0265	28.058	0.72302	29.4288		18.56	0.95502	28.058	3.22108	37.5735
18.57	15.0748	28.0712	4.69	33.459		18.57	0.02493	28.0712	0.64996	33.459		18.57	0.888	28.0712	2.97017	44.1226
18.58	7.9746	28.0843	4.43857	34.7927		18.58	0.0235	28.0843	0.59303	34.7927		18.58	0.86588	28.0843	3.14939	39.9244
18.59	4.38502	28.0974	4.41286	31.4584		18.59	0.02218	28.0974	0.72777	31.4584		18.59	0.88422	28.0974	2.92618	40.806
18.6	2.84138	28.1106	4.62571	33.9809		18.6	0.02098	28.1106	0.74579	33.9809		18.6	0.94651	28.1106	3.02068	35.0546
18.61	2.10814	28.1237	4.39857	34.0388		18.61	0.01988	28.1237	0.77426	34.0388		18.61	1.06587	28.1237	3.53716	36.1881
18.62	1.6741	28.1368	4.65	31.5744		18.62	0.01886	28.1368	0.75244	31.5744		18.62	1.27818	28.1368	3.20967	38.3711
18.63	1.38085	28.15	4.65429	34.4738		18.63	0.01792	28.15	0.77141	34.4738		18.63	1.70301	28.15	3.40356	38.4131
18.64	1.17173	28.1631	4.55143	33.6039		18.64	0.01705	28.1631	0.70594	33.6039		18.64	2.71979	28.1631	3.60884	36.272
18.65	1.0185	28.1762	4.51	34.2418		18.65	0.01625	28.1762	0.57405	34.2418		18.65	5.11401	28.1762	3.82391	36.9437
18.66	0.90444	28.1893	4.73429	36.9382		18.66	0.0155	28.1893	0.78944	36.9382		18.66	9.4811	28.1893	4.09111	36.2301
18.67	0.81896	28.2025	4.70143	29.9797		18.67	0.01481	28.2025	0.73346	29.9797		18.67	14.2593	28.2025	4.06993	40.974
18.68	0.75551	28.2156	4.77286	36.7353		18.68	0.01417	28.2156	0.64427	36.7353		18.68	14.4318	28.2156	4.18561	36.1041
18.69	0.70958	28.2287	4.76143	33.0241		18.69	0.01356	28.2287	0.76287	33.0241		18.69	10.5819	28.2287	4.35016	39.2527
18.7	0.6784	28.2419	4.89	32.2122		18.7	0.013	28.2419	0.72682	32.2122		18.7	8.22282	28.2419	4.71512	37.5315
18.71	0.66037	28.255	5.01	29.3708		18.71	0.01248	28.255	0.55887	29.3708		18.71	8.85056	28.255	6.20754	42.2334
18.72	0.6549	28.2681	5.05714	37.3732		18.72	0.01198	28.2681	0.6158	37.3732		18.72	10.5625	28.2681	7.50281	34.6767
18.73	0.66231	28.2813	4.95286	30.7046		18.73	0.01152	28.2813	0.63952	30.7046		18.73	11.2317	28.2813	8.45268	33.9211
18.74	0.68404	28.2944	5.05857	34.1258		18.74	0.01109	28.2944	0.58734	34.1258		18.74	12.8122	28.2944	9.64694	34.8447
18.75	0.72289	28.3075	5.25714	31.1105		18.75	0.01068	28.3075	0.75244	31.1105		18.75	14.9924	28.3075	10.1097	35.0126
18.76	0.78391	28.3207	5.38286	29.7767		18.76	0.0103	28.3206	0.67084	29.7767		18.76	13.2683	28.3206	10.3638	40.3023
18.77	0.87524	28.3338	5.67571	30.5596		18.77	0.00987	28.3338	0.71448	30.5596		18.77	9.19302	28.3338	11.2518	39.4626
18.78	1.01168	28.3469	5.85286	32.0093		18.78	0.00953	28.3469	0.6623	32.0093		18.78	7.08052	28.3469	13.0521	39.2947
18.79	1.22345	28.36	6.19857	31.3134		18.79	0.00921	28.36	0.71069	31.3134		18.79	7.42409	28.36	15.5759	39.3787
18.8	1.59737	28.3732	6.43	35.0246		18.8	0.00891	28.3732	0.68697	35.0246		18.8	7.69932	28.3732	16.5371	36.356
18.81	2.42185	28.3863	6.81429	30.1247		18.81	0.00863	28.3863	0.68127	30.1247		18.81	5.73558	28.3863	15.408	36.7338
18.82	4.42116	28.3994	7.38857	33.198		18.82	0.00836	28.3994	0.72207	33.198		18.82	3.36217	28.3994	13.3454	35.6003
18.83	8.51425	28.4126	7.88429	33.111		18.83	0.0081	28.4126	0.70404	33.111		18.83	1.85883	28.4126	13.1466	37.3636
18.84	14.2119	28.4257	9.06143	30.6176		18.84	0.00786	28.4257	0.89761	30.6176		18.84	1.14404	28.4257	14.1845	36.272
18.85	16.9289	28.4388	10.3086	29.9217		18.85	0.00764	28.4388	0.68602	29.9217		18.85	0.82187	28.4388	15.6573	35.3904
18.86	13.3925	28.452	11.4571	30.0667		18.86	0.00742	28.4519	0.80083	30.0667		18.86	0.64801	28.4519	15.628	37.4895
18.87	9.44258	28.4651	11.9771	32.9661		18.87	0.00722	28.4651	0.71069	32.9661		18.87	0.53398	28.4651	12.9495	34.8867
18.88	8.63806	28.4782	12.8557	27.3413		18.88	0.00702	28.4782	0.80937	27.3413		18.88	0.45174	28.4782	11.1296	33.0395
18.89	9.89644	28.4913	14.6843	31.9803		18.89	0.00684	28.4913	0.80842	31.9803		18.89	0.38983	28.4913	10.2775	38.4551
18.9	9.49566	28.5045	16.4057	33.546		18.9	0.00667	28.5045	0.78849	33.546		18.9	0.34172	28.5045	11.6004	36.9857
18.91	7.28013	28.5176	17.7157	32.8791		18.91	0.0065	28.5176	0.85491	32.8791		18.91	0.30351	28.5176	13.8358	38.749
18.92	5.96268	28.5307	17.7943	31.4584		18.92	0.00635	28.5307	0.84258	31.4584		18.92	0.27258	28.5307	14.771	36.0621
18.93	5.98373	28.5439	16.5014	31.8933		18.93	0.0062	28.5439	0.83404	31.8933		18.93	0.24716	28.5439	13.5572	36.1881
18.94	6.88674	28.557	14.8457	31.4004		18.94	0.00606	28.557	0.79893	31.4004		18.94	0.22607	28.557	11.3951	35.9782
18.95	9.18593	28.5701	12.9214	32.6471		18.95	0.00593	28.5701	0.84542	32.6471		18.95	0.20827	28.5701	11.3951	37.4895
18.96	11.6416	28.5832	11.5071	31.1105		18.96	0.0058	28.5833	0.95169	31.1105		18.96	0.19318	28.5833	14.015	38.8749
18.97	10.7962	28.5964	10.5886	27.7182		18.97	0.00568	28.5964	0.81316	27.7182		18.97	0.18029	28.5964	16.4687	36.7338
18.98	7.92149	28.6095	10.0086	34.0388		18.98	0.00557	28.6095	0.88717	34.0388		18.98	0.16921	28.6095	15.0317	30.2687
18.99	6.11663	28.6226	8.85714	29.9507		18.99	0.00546	28.6226	1.00768	29.9507		18.99	0.15965	28.6226	12.0371	36.356
19	6.09503	28.6358	7.64143	33.459		19	0.00536	28.6358	1.01527	33.459		19	0.15146	28.6358	9.8897	36.4819
19.01	6.12327	28.6489	6.50286	32.1542		19.01	0.00527	28.6489	0.95454	32.1542		19.01	0.1443	28.6489	8.69381	39.7985
19.02	4.58636	28.662	5.82714	32.8501		19.02	0.00518	28.662	1.11964	32.8501		19.02	0.13809	28.662	9.16141	30.4366
19.03	2.80182	28.6752	5.45286	31.2264		19.03	0.0051	28.6752	1.13577	31.2264		19.03	0.13273	28.6752	8.63353	35.9362
19.04	1.68273	28.6883	5.17857	34.5897		19.04	0.00502	28.6883	1.03804	34.5897		19.04	0.12811	28.6883	7.18021	35.0126
19.05	1.15708	28.7014	4.99714	26.0655		19.05	0.00495	28.7014	1.2335	26.0655		19.05	0.12417	28.7014	6.19776	40.89
19.06	0.92924	28.7146	5.10714	30.3276		19.06	0.00488	28.7146	1.15665	30.3276		19.06	0.12083	28.7146	4.62877	36.9437
19.07	0.81739	28.7277	5.42571	30.5306		19.07	0.00482	28.7277	1.30277	30.5306		19.07	0.11806	28.7277	4.35831	37.4475
19.08	0.75569	28.7408	5.48286	32.9951		19.08	0.00476	28.7408	1.38437	32.9951		19.08	0.11581	28.7408	4.01616	34.7187
19.09	0.72377	28.7539	5.32429	29.1389		19.09	0.00471	28.7539	1.30656	29.1389		19.09	0.11407	28.7539	3.95751	35.3904
19.1	0.71401	28.7671	5.30571	27.1383		19.1	0.00466	28.7671	1.42327	27.1383		19.1	0.11272	28.7671	3.44917	33.7531
19.11	0.72316	28.7802	5.21571	29.8347		19.11	0.00461	28.7802	1.29518	29.8347		19.11	0.11194	28.7802	3.20641	36.9018
19.12	0.75047	28.7933	5.6	33.14		19.12	0.00458	28.7933	1.44604	33.14		19.12	0.11163	28.7933	3.50946	34.047
19.13	0.79712	28.8065	5.89714	32.4152		19.13	0.00454	28.8065	1.44225	32.4152		19.13	0.11181	28.8065	3.47524	37.6155
19.14	0.86635	28.8196	6.19857	30.3856		19.14	0.00451	28.8196	1.50392	30.3856		19.14	0.1125	28.8196	3.24063	35.1385
19.15	0.96392	28.8327	6.41143	31.4584		19.15	0.00449	28.8327	1.63012	31.4584		19.15	0.11372	28.8327	3.05815	33.9631
19.16	1.09935	28.8459	6.96714	34.0968		19.16	0.00447	28.8459	1.50487	34.0968		19.16	0.11554	28.8459	3.52412	36.8598
19.17	1.28817	28.859	7.00286	30.2986		19.17	0.00445	28.859	1.50203	30.2986		19.17	0.11801	28.859	3.70008	32.9975
19.18	1.5566	28.8721	6.86714	30.4146		19.18	0.00445	28.8721	1.41853	30.4146		19.18	0.12123	28.8721	3.33024	33.3753
19.19	1.95397	28.8852	6.74286	33.0531		19.19	0.00444	28.8852	1.32839	33.0531		19.19	0.12533	28.8852	4.0129	33.5013
19.2	2.60403	28.8984	6.08571	30.4146		19.2	0.00444	28.8984	1.18701	30.4146		19.2	0.13049	28.8984	3.89071	33.7531
19.21	3.91216	28.9115	5.87571	33.8359		19.21	0.00445	28.9115	1.16424	33.8359		19.21	0.13695	28.9115	4.38927	35.0966
19.22	7.04881	28.9246	5.77429	28.443		19.22	0.00446	28.9246	1.18321	28.443		19.22	0.14509	28.9246	4.78029	33.5432
19.23	14.0473	28.9378	5.52	30.7915		19.23	0.00448	28.9378	1.14241	30.7915		19.23	0.1555	28.9378	5.38638	35.2225
19.24	25.639	28.9509	5.48714	31.4874		19.24	0.00451	28.9509	1.20599	31.4874		19.24	0.16914	28.9509	5.57538	34.9706
19.25	35.7598	28.964	5.28	31.0815		19.25	0.00454	28.964	1.07125	31.0815		19.25	0.18811	28.964	6.13585	31.5701
19.26	32.452	28.9772	4.84143	32.5602		19.26	0.00458	28.9772	1.03994	32.5602		19.26	0.21867	28.9772	7.26005	27.288
19.27	22.361	28.9903	4.62286	36.7933		19.27	0.00462	28.9903	1.01716	36.7933		19.27	0.27931	28.9903	7.73906	34.5928
19.28	17.356	29.0034	4.81714	32.1253		19.28	0.00468	29.0034	0.92323	32.1253		19.28	0.4057	29.0034	8.42824	34.7607
19.29	18.8098	29.0165	4.66143	27.3992		19.29	0.00474	29.0166	0.91374	27.3992		19.29	0.62133	29.0166	7.72113	28.2955
19.3	20.3064	29.0297	4.67	29.6608		19.3	0.00481	29.0297	0.92797	29.6608		19.3	0.84826	29.0297	7.9199	34.9286
19.31	15.667	29.0428	4.79571	27.6022		19.31	0.0049	29.0428	0.79608	27.6022		19.31	0.86556	29.0428	7.11667	35.1805
19.32	9.6278	29.0559	4.63286	27.8052		19.32	0.00499	29.0559	0.77806	27.8052		19.32	0.72636	29.0559	6.42912	33.9631
19.33	6.23494	29.0691	4.78857	29.6318		19.33	0.00509	29.0691	0.72492	29.6318		19.33	0.67535	29.0691	6.10815	37.5735
19.34	5.85207	29.0822	4.78857	31.8643		19.34	0.00521	29.0822	0.76003	31.8643		19.34	0.79584	29.0822	5.32121	29.8909
19.35	7.46144	29.0953	4.57	31.5744		19.35	0.00535	29.0953	0.7439	31.5744		19.35	1.07606	29.0953	4.84872	33.0395
19.36	8.81765	29.1085	4.79571	29.3998		19.36	0.0055	29.1085	0.76192	29.3998		19.36	1.53356	29.1085	4.40393	32.2838
19.37	7.47378	29.1216	4.85571	29.0519		19.37	0.00566	29.1216	0.71828	29.0519		19.37	2.30728	29.1216	4.05201	29.8069
19.38	5.30317	29.1347	4.68857	30.6466		19.38	0.00585	29.1347	0.77616	30.6466		19.38	3.09929	29.1347	3.48176	32.6616
19.39	4.37535	29.1478	4.81857	30.1537		19.39	0.00606	29.1479	0.82834	30.1537		19.39	2.97804	29.1479	3.05489	32.5777
19.4	4.6434	29.161	4.88714	33.6329		19.4	0.00629	29.161	0.81791	33.6329		19.4	2.25769	29.161	3.26995	33.5852
19.41	4.67738	29.1741	4.95714	26.8774		19.41	0.00655	29.1741	0.7401	26.8774		19.41	1.90163	29.1741	3.31069	29.7649
19.42	3.49574	29.1872	5.43714	34.9377		19.42	0.00685	29.1872	0.77521	34.9377		19.42	2.10721	29.1872	3.32046	35.7263
19.43	2.18579	29.2004	5.43286	28.733		19.43	0.00718	29.2004	0.8625	28.733		19.43	2.48031	29.2004	3.17546	36.8178
19.44	1.36046	29.2135	5.60571	32.4732		19.44	0.00755	29.2135	0.85966	32.4732		19.44	2.56605	29.2135	2.9832	37.2796
19.45	0.93228	29.2266	5.38286	30.5886		19.45	0.00797	29.2266	0.81032	30.5886		19.45	2.94676	29.2266	3.12169	29.597
19.46	0.71158	29.2398	5.77429	34.1838		19.46	0.00845	29.2398	0.80178	34.1838		19.46	4.69418	29.2398	3.01416	35.8522
19.47	0.58332	29.2529	5.72286	32.5892		19.47	0.00899	29.2529	0.82929	32.5892		19.47	8.6637	29.2529	3.0223	31.6541
19.48	0.49899	29.266	5.78714	33.9809		19.48	0.00961	29.266	0.81886	33.9809		19.48	14.0666	29.266	3.03371	32.0319
19.49	0.43852	29.2792	5.90143	27.0223		19.49	0.01025	29.2792	0.81316	27.0223		19.49	16.1139	29.2792	2.905	34.5088
19.5	0.39253	29.2923	5.82	29.0229		19.5	0.01107	29.2923	0.89666	29.0229		19.5	12.2967	29.2923	3.23248	32.3258
19.51	0.35629	29.3054	5.56	31.1974		19.51	0.01202	29.3054	0.82645	31.1974		19.51	8.43181	29.3054	3.24226	33.9631
19.52	0.32703	29.3185	5.41857	29.1679		19.52	0.01313	29.3185	0.89951	29.1679		19.52	7.60912	29.3185	3.51923	29.7229
19.53	0.30326	29.3317	5.21429	31.7193		19.53	0.01444	29.3317	0.94695	31.7193		19.53	8.78282	29.3317	3.39052	29.6809
19.54	0.28371	29.3448	5.04	31.6034		19.54	0.016	29.3448	0.779	31.6034		19.54	8.34175	29.3448	3.62351	37.7414
19.55	0.26759	29.3579	4.97714	32.5312		19.55	0.01787	29.3579	0.87863	32.5312		19.55	5.58002	29.3579	3.82717	29.3031
19.56	0.25433	29.3711	4.78714	30.3856		19.56	0.02014	29.3711	0.89097	30.3856		19.56	3.08543	29.3711	3.8125	30.1427
19.57	0.24353	29.3842	4.79286	28.2691		19.57	0.02294	29.3842	1.00198	28.2691		19.57	1.68362	29.3842	4.30454	27.7918
19.58	0.23489	29.3973	4.73429	30.9365		19.58	0.02642	29.3973	0.91848	30.9365		19.58	1.055	29.3973	4.22145	34.9706
19.59	0.22832	29.4105	4.68857	33.372		19.59	0.03086	29.4105	0.94505	33.372		19.59	0.7701	29.4105	4.71512	30.2687
19.6	0.22353	29.4236	4.68429	31.1684		19.6	0.03661	29.4236	1.07979	31.1684		19.6	0.61335	29.4236	4.92204	32.5777
19.61	0.22058	29.4367	4.57143	32.5022		19.61	0.04425	29.4367	1.06935	32.5022		19.61	0.51298	29.4367	4.78518	31.1083
19.62	0.21952	29.4499	4.45286	33.546		19.62	0.05473	29.4499	1.1092	33.546		19.62	0.44578	29.4499	5.44504	24.6851
19.63	0.22046	29.463	4.58429	30.7336		19.63	0.06967	29.463	1.18037	30.7336		19.63	0.40168	29.463	5.25767	26.1545
19.64	0.22363	29.4761	4.73429	32.8791		19.64	0.09264	29.4761	1.23066	32.8791		19.64	0.3763	29.4761	4.91063	30.6885
19.65	0.22938	29.4892	4.77714	30.9075		19.65	0.13435	29.4892	1.31605	30.9075		19.65	0.36885	29.4892	4.80636	32.3258
19.66	0.23826	29.5024	4.66286	28.8779		19.66	0.22868	29.5024	1.33788	28.8779		19.66	0.38379	29.5024	4.94648	35.1385
19.67	0.25104	29.5155	4.86	26.9353		19.67	0.45075	29.5155	1.42707	26.9353		19.67	0.44115	29.5155	4.81614	32.4097
19.68	0.26892	29.5286	4.8	27.6602		19.68	0.87468	29.5286	1.57034	27.6602		19.68	0.60706	29.5286	5.22834	24.8531
19.69	0.29367	29.5418	4.81286	28.0081		19.69	1.39907	29.5418	1.64246	28.0081		19.69	1.02043	29.5418	5.50532	32.8295
19.7	0.32809	29.5549	4.88857	32.4732		19.7	1.53148	29.5549	1.74778	32.4732		19.7	1.79584	29.5549	5.95174	30.5206
19.71	0.37669	29.568	5.15714	28.704		19.71	1.13185	29.568	1.87587	28.704		19.71	2.68486	29.568	6.40794	34.215
19.72	0.44734	29.5812	5.24571	28.0951		19.72	0.78038	29.5812	2.18425	28.0951		19.72	2.77104	29.5812	7.24864	28.8413
19.73	0.55675	29.5943	5.50571	28.327		19.73	0.72781	29.5943	2.41197	28.327		19.73	2.01544	29.5943	6.86251	29.555
19.74	0.75427	29.6074	5.43571	33.227		19.74	0.84841	29.6074	2.66721	33.227		19.74	1.44214	29.6074	6.4226	30.9824
19.75	1.19713	29.6206	5.53	31.7483		19.75	0.79109	29.6205	2.83895	31.7483		19.75	1.39968	29.6205	7.09712	32.6197
19.76	2.24808	29.6337	5.58286	30.4436		19.76	0.51988	29.6337	3.06762	30.4436		19.76	1.60407	29.6337	7.56146	31.696
19.77	4.30265	29.6468	5.70857	29.4868		19.77	0.28357	29.6468	3.42154	29.4868		19.77	1.43841	29.6468	8.14149	32.8715
19.78	6.97221	29.6599	6.01714	30.3566		19.78	0.15258	29.6599	3.64073	30.3566		19.78	0.94577	29.6599	9.4221	32.4097
19.79	7.90211	29.6731	6.07143	29.9507		19.79	0.09384	29.6731	4.01078	29.9507		19.79	0.5463	29.6731	10.0689	34.4668
19.8	5.99403	29.6862	6.03571	30.3276		19.8	0.06676	29.6862	4.29638	30.3276		19.8	0.33085	29.6862	8.77364	33.0814
19.81	4.10858	29.6993	5.88571	28.1821		19.81	0.05141	29.6993	4.47477	28.1821		19.81	0.23369	29.6993	7.94271	31.3602
19.82	3.707	29.7125	5.74571	26.5874		19.82	0.04119	29.7125	4.65789	26.5874		19.82	0.18681	29.7125	7.08572	28.3375
19.83	4.3068	29.7256	5.45	29.9797		19.83	0.03385	29.7256	4.71198	29.9797		19.83	0.15883	29.7256	7.04498	31.906
19.84	4.17772	29.7387	5.51286	31.5454		19.84	0.02838	29.7387	5.09247	31.5454		19.84	0.13949	29.7387	7.18347	30.4366
19.85	2.85854	29.7519	5.62	32.2992		19.85	0.02419	29.7518	5.30785	32.2992		19.85	0.12522	29.7518	6.61974	32.0319
19.86	1.61722	29.765	5.71143	28.53		19.86	0.02089	29.765	5.45587	28.53		19.86	0.11432	29.765	5.76926	30.0588
19.87	0.90486	29.7781	5.78143	27.6892		19.87	0.01825	29.7781	5.48529	27.6892		19.87	0.10578	29.7781	4.71838	24.4333
19.88	0.58119	29.7912	5.62571	27.1673		19.88	0.0161	29.7912	5.53178	27.1673		19.88	0.09897	29.7912	4.61574	29.639
19.89	0.43451	29.8044	5.37714	34.0099		19.89	0.01433	29.8044	5.36099	34.0099		19.89	0.09345	29.8044	4.23611	30.6885
19.9	0.35392	29.8175	5.34286	30.5886		19.9	0.01285	29.8175	5.18735	30.5886		19.9	0.08895	29.8175	3.9347	28.0017
19.91	0.3015	29.8306	5.49571	26.7614		19.91	0.01159	29.8306	4.99284	26.7614		19.91	0.08526	29.8306	3.52412	32.0739
19.92	0.26485	29.8438	5.38857	26.0945		19.92	0.01053	29.8438	4.75562	26.0945		19.92	0.08221	29.8438	3.40844	31.5281
19.93	0.23846	29.8569	5.33857	30.0957		19.93	0.00961	29.8569	4.58863	30.0957		19.93	0.07972	29.8569	3.40844	27.4139
19.94	0.21928	29.87	5.11857	29.9507		19.94	0.00881	29.87	4.17113	29.9507		19.94	0.07769	29.87	3.29765	27.4139
19.95	0.20543	29.8832	5.07	32.9371		19.95	0.00812	29.8832	3.74985	32.9371		19.95	0.07607	29.8832	3.38075	31.0243
19.96	0.19577	29.8963	4.94143	26.4135		19.96	0.0075	29.8963	3.40352	26.4135		19.96	0.07472	29.8963	3.37097	27.204
19.97	0.18964	29.9094	4.79286	26.5004		19.97	0.00696	29.9094	3.22324	26.5004		19.97	0.07378	29.9094	3.44755	29.7229
19.98	0.18669	29.9225	4.70857	29.0229		19.98	0.00648	29.9225	2.81808	29.0229		19.98	0.07314	29.9225	3.3335	29.0092
19.99	0.18677	29.9357	4.93429	24.7898		19.99	0.00606	29.9357	2.62546	24.7898		19.99	0.07278	29.9357	3.45732	30.2687
20	0.19035	29.9488	4.65286	31.1395		20	0.00567	29.9488	2.30855	31.1395		20	0.07268	29.9488	3.75222	28.8413
20.01	0.19803	29.9619	4.49143	28.414		20.01	0.00533	29.9619	2.13206	28.414		20.01	0.07292	29.9619	3.77992	29.4291
20.02	0.21081	29.9751	4.64	29.4868		20.02	0.00502	29.9751	1.72311	29.4868		20.02	0.07334	29.9751	4.16443	29.513
20.03	0.23084	29.9882	4.54857	27.9791		20.03	0.00473	29.9882	1.61494	27.9791		20.03	0.07403	29.9882	4.4414	31.5701
20.04	0.26209	30.0013	4.37143	25.3987		20.04	0.00448	30.0013	1.49064	25.3987		20.04	0.07499	30.0013	4.65973	28.8833
20.05	0.31372	30.0145	4.52143	31.6034		20.05	0.00424	30.0145	1.30467	31.6034		20.05	0.07623	30.0145	5.08171	29.7649
20.06	0.41532	30.0276	4.57143	30.4436		20.06	0.00403	30.0276	1.26861	30.4436		20.06	0.07777	30.0276	5.52487	31.0243
20.07	0.65453	30.0407	4.55714	29.4578		20.07	0.00383	30.0407	1.17088	29.4578		20.07	0.07963	30.0407	6.43075	30.5206
20.08	1.19925	30.0538	4.55857	32.5602		20.08	0.00365	30.0538	1.02096	32.5602		20.08	0.08186	30.0538	7.07757	28.0017
20.09	2.15828	30.067	4.67143	28.0081		20.09	0.00348	30.067	1.02476	28.0081		20.09	0.08447	30.067	7.37899	31.3602
20.1	3.15892	30.0801	4.59571	28.2401		20.1	0.00332	30.0801	1.04373	28.2401		20.1	0.08754	30.0801	7.74231	31.0663
20.11	3.11506	30.0932	4.54857	27.1093		20.11	0.00318	30.0932	0.98395	27.1093		20.11	0.09111	30.0932	7.62664	28.1696
20.12	2.21061	30.1064	4.55714	31.1105		20.12	0.00304	30.1064	1.00957	31.1105		20.12	0.09527	30.1064	7.97041	32.0319
20.13	1.5977	30.1195	4.53429	26.7324		20.13	0.00292	30.1195	1.00483	26.7324		20.13	0.10013	30.1195	8.60583	31.0663
20.14	1.59626	30.1326	4.74857	29.1969		20.14	0.0028	30.1326	1.02096	29.1969		20.14	0.1058	30.1326	8.82578	28.8833
20.15	1.85319	30.1458	4.73571	27.5152		20.15	0.0027	30.1458	0.86155	27.5152		20.15	0.11246	30.1458	9.33574	27.246
20.16	1.66321	30.1589	4.68429	25.9495		20.16	0.00259	30.1589	0.88527	25.9495		20.16	0.12033	30.1589	8.89747	27.288
20.17	1.09758	30.172	4.93714	29.5158		20.17	0.0025	30.172	0.84447	29.5158		20.17	0.12971	30.172	8.77202	25.6927
20.18	0.64133	30.1852	4.98571	25.7756		20.18	0.00241	30.1851	0.79703	25.7756		20.18	0.141	30.1851	8.57161	23.2578
20.19	0.39678	30.1983	5.21	24.6158		20.19	0.00233	30.1983	0.93367	24.6158		20.19	0.15476	30.1983	8.21155	33.2074
20.2	0.2884	30.2114	5.02857	27.7472		20.2	0.00225	30.2114	0.92892	27.7472		20.2	0.17179	30.2114	7.79771	31.2762
20.21	0.23823	30.2245	5.26571	29.0809		20.21	0.00217	30.2245	0.94221	29.0809		20.21	0.19325	30.2245	7.13297	24.979
20.22	0.21006	30.2377	5.42714	30.3276		20.22	0.0021	30.2377	0.89856	30.3276		20.22	0.22092	30.2377	6.76801	29.6809
20.23	0.19195	30.2508	5.30571	26.4135		20.23	0.00203	30.2508	0.88053	26.4135		20.23	0.25763	30.2508	6.38839	24.3073
20.24	0.17978	30.2639	5.26143	32.7921		20.24	0.00197	30.2639	0.85776	32.7921		20.24	0.30811	30.2639	5.8491	31.3182
20.25	0.17159	30.2771	5.20429	28.0951		20.25	0.00191	30.2771	0.92133	28.0951		20.25	0.38193	30.2771	5.32936	26.4484
20.26	0.16623	30.2902	5.49143	27.6312		20.26	0.00186	30.2902	0.87199	27.6312		20.26	0.50544	30.2902	5.26093	27.6658
20.27	0.16302	30.3033	5.57571	28.559		20.27	0.0018	30.3033	0.95928	28.559		20.27	0.76253	30.3033	5.34728	27.9597
20.28	0.16149	30.3164	5.83429	26.4425		20.28	0.00175	30.3165	0.84922	26.4425		20.28	1.35937	30.3165	4.73141	24.8111
20.29	0.16135	30.3296	5.90286	30.9655		20.29	0.0017	30.3296	0.92702	30.9655		20.29	2.56486	30.3296	4.74934	27.8337
20.3	0.16242	30.3427	6.10857	29.0519		20.3	0.00166	30.3427	0.86725	29.0519		20.3	4.28457	30.3427	5.01002	25.6507
20.31	0.16456	30.3558	6.32571	26.5294		20.31	0.00161	30.3558	0.96023	26.5294		20.31	5.26141	30.3558	4.75097	28.6734
20.32	0.16771	30.369	6.52286	24.6448		20.32	0.00157	30.369	0.94505	24.6448		20.32	4.31436	30.369	4.90738	28.8833
20.33	0.17185	30.3821	6.75857	27.9501		20.33	0.00153	30.3821	0.96498	27.9501		20.33	2.9924	30.3821	5.15503	32.7036
20.34	0.17698	30.3952	7.08857	28.762		20.34	0.00149	30.3952	0.98301	28.762		20.34	2.54555	30.3952	5.37498	27.4139
20.35	0.18304	30.4084	7.63429	25.6016		20.35	0.00145	30.4084	1.05607	25.6016		20.35	2.97839	30.4084	5.67639	26.1545
20.36	0.19029	30.4215	8.20857	26.3555		20.36	0.00142	30.4215	1.09592	26.3555		20.36	3.43475	30.4215	5.49717	27.4979
20.37	0.19872	30.4346	8.68143	27.6602		20.37	0.00138	30.4346	1.1519	27.6602		20.37	3.17087	30.4346	5.51998	25.4828
20.38	0.20854	30.4477	9.02857	28.559		20.38	0.00135	30.4478	1.07789	28.559		20.38	2.65414	30.4478	6.1831	22.5861
20.39	0.21974	30.4609	8.95	29.3998		20.39	0.00132	30.4609	1.27051	29.3998		20.39	2.00452	30.4609	6.35906	25.7347
20.4	0.23271	30.474	9.12857	27.0803		20.4	0.00129	30.474	1.37393	27.0803		20.4	1.42696	30.474	6.89998	28.3375
20.41	0.24751	30.4871	9.68143	30.9945		20.41	0.00126	30.4871	1.49918	30.9945		20.41	1.17035	30.4871	8.29138	28.0017
20.42	0.26456	30.5003	9.62	27.6022		20.42	0.00123	30.5003	1.48874	27.6022		20.42	1.21223	30.5003	9.06691	27.4139
20.43	0.28426	30.5134	9.13857	27.0803		20.43	0.00121	30.5134	1.63392	27.0803		20.43	1.36564	30.5134	8.71499	25.2729
20.44	0.30713	30.5265	8.42857	23.0791		20.44	0.00118	30.5265	1.72121	23.0791		20.44	1.38471	30.5265	8.20014	23.9295
20.45	0.33383	30.5397	7.69429	28.501		20.45	0.00116	30.5397	1.93755	28.501		20.45	1.36679	30.5397	8.02744	31.1083
20.46	0.36519	30.5528	7.16143	26.5004		20.46	0.00113	30.5528	2.11688	26.5004		20.46	1.55401	30.5528	8.81275	24.6432
20.47	0.40234	30.5659	6.68143	27.6892		20.47	0.00111	30.5659	2.28388	27.6892		20.47	2.22044	30.5659	9.85222	27.0781
20.48	0.44666	30.5791	6.42286	26.2975		20.48	0.00109	30.5791	2.33796	26.2975		20.48	3.96868	30.5791	10.3149	28.1696
20.49	0.50033	30.5922	6.28429	23.1661		20.49	0.00107	30.5922	2.63115	23.1661		20.49	7.65014	30.5922	10.4779	25.3149
20.5	0.566	30.6053	5.79714	29.7188		20.5	0.00105	30.6053	2.93194	29.7188		20.5	13.1083	30.6053	10.9878	31.6121
20.51	0.64755	30.6184	5.55286	26.0365		20.51	0.00103	30.6184	3.0904	26.0365		20.51	16.5816	30.6184	10.9748	31.4442
20.52	0.75056	30.6316	5.10286	28.0951		20.52	0.00101	30.6316	3.17864	28.0951		20.52	13.7037	30.6316	11.4	28.9253
20.53	0.88334	30.6447	5.10286	27.5152		20.53	0.00099	30.6447	3.43957	27.5152		20.53	9.15577	30.6447	12.824	29.0932
20.54	1.05867	30.6578	5.00429	30.9075		20.54	0.00097	30.6578	3.53541	30.9075		20.54	7.25606	30.6578	13.114	26.1545
20.55	1.2971	30.671	4.94571	25.0797		20.55	0.00095	30.671	3.63788	25.0797		20.55	8.14199	30.671	12.4916	26.7842
20.56	1.6343	30.6841	5.14286	28.0661		20.56	0.00087	30.6841	3.69197	28.0661		20.56	9.10401	30.6841	12.0078	27.8757
20.57	2.14617	30.6972	5.31429	25.8916		20.57	0.00085	30.6972	3.81342	25.8916		20.57	7.21522	30.6972	11.5776	24.6432
20.58	3.05422	30.7104	5.55429	28.327		20.58	0.00077	30.7104	3.80203	28.327		20.58	4.32785	30.7104	11.4929	22.8799
20.59	5.04679	30.7235	5.93714	30.4436		20.59	0.00075	30.7235	4.01173	30.4436		20.59	2.34149	30.7235	10.6408	25.2309
20.6	9.66553	30.7366	6.50429	28.2401		20.6	0.00074	30.7366	3.83145	28.2401		20.6	1.3492	30.7366	9.96302	28.7154
20.61	18.5541	30.7497	7.33714	30.7336		20.61	0.00073	30.7497	3.81532	30.7336		20.61	0.90666	30.7497	9.9679	30.4366
20.62	30.052	30.7629	8.11857	25.7756		20.62	0.00071	30.7629	3.75744	25.7756		20.62	0.68397	30.7629	9.43839	27.0781
20.63	34.1562	30.776	8.17857	29.8057		20.63	0.0007	30.776	3.50315	29.8057		20.63	0.5469	30.776	8.28649	28.9253
20.64	25.9651	30.7891	8.06	24.9638		20.64	0.00075	30.7891	3.33994	24.9638		20.64	0.45208	30.7891	7.78305	23.3417
20.65	17.5456	30.8023	8.04	29.1389		20.65	0.00074	30.8023	3.26973	29.1389		20.65	0.38297	30.8023	6.57412	27.7918
20.66	15.4176	30.8154	7.86286	31.7773		20.66	0.00073	30.8154	3.03252	31.7773		20.66	0.33103	30.8154	5.98433	26.1965
20.67	18.4379	30.8285	7.15857	27.8052		20.67	0.00072	30.8285	2.58656	27.8052		20.67	0.2911	30.8285	6.03483	29.471
20.68	20.1859	30.8417	6.94571	24.8478		20.68	0.00071	30.8417	2.37876	24.8478		20.68	0.25988	30.8417	5.51672	27.0361
20.69	16.5722	30.8548	6.84857	29.6608		20.69	0.0007	30.8548	2.36263	29.6608		20.69	0.23517	30.8548	4.86339	26.2804
20.7	11.9792	30.8679	6.47429	28.0951		20.7	0.00069	30.8679	2.15673	28.0951		20.7	0.21547	30.8679	4.53427	24.1814
20.71	7.97333	30.881	6.34	30.2986		20.71	0.00075	30.8811	1.87397	30.2986		20.71	0.19979	30.8811	4.22308	27.33
20.72	5.05218	30.8942	5.99286	26.5294		20.72	0.00074	30.8942	1.6453	26.5294		20.72	0.18724	30.8942	4.27522	25.9026
20.73	3.61297	30.9073	5.74143	29.7767		20.73	0.00073	30.9073	1.51531	29.7767		20.73	0.17727	30.9073	3.98684	22.3761
20.74	3.31061	30.9204	5.14714	28.0951		20.74	0.00072	30.9204	1.51626	28.0951		20.74	0.16967	30.9204	3.37586	27.1201
20.75	3.40988	30.9336	5.23429	31.7483		20.75	0.00072	30.9336	1.26197	31.7483		20.75	0.16409	30.9336	3.77503	25.5248
20.76	2.95796	30.9467	4.92571	23.659		20.76	0.00071	30.9467	1.16044	23.659		20.76	0.16028	30.9467	3.56485	22.2502
20.77	2.10474	30.9598	5.04857	24.0939		20.77	0.00071	30.9598	1.17657	24.0939		20.77	0.15829	30.9598	3.29602	30.4786
20.78	1.44597	30.973	5.03	26.2105		20.78	0.0007	30.973	1.05607	26.2105		20.78	0.15804	30.973	3.10377	26.2804
20.79	1.08713	30.9861	5.13143	27.6312		20.79	0.00069	30.9861	0.95359	27.6312		20.79	0.15957	30.9861	2.82027	26.4484
20.8	0.92626	30.9992	5.18143	27.8632		20.8	0.00074	30.9992	1.01906	27.8632		20.8	0.16302	30.9992	2.89685	22.8799
20.81	0.86835	31.0124	5.22143	30.3566		20.81	0.00074	31.0124	0.90235	30.3566		20.81	0.16861	31.0124	3.22922	24.5172
20.82	0.88332	31.0255	5.45	26.1525		20.82	0.00073	31.0255	0.81886	26.1525		20.82	0.17669	31.0255	2.87241	24.937
20.83	1.0101	31.0386	5.54429	28.356		20.83	0.00073	31.0386	0.80937	28.356		20.83	0.18777	31.0386	2.55796	22.67
20.84	1.38037	31.0517	5.65571	29.4578		20.84	0.00073	31.0517	0.78375	29.4578		20.84	0.2026	31.0517	3.07607	31.5701
20.85	2.18209	31.0649	5.79429	29.1099		20.85	0.00073	31.0649	0.76762	29.1099		20.85	0.22227	31.0649	2.94247	28.5894
20.86	3.38827	31.078	5.58857	27.6892		20.86	0.00082	31.078	0.88527	27.6892		20.86	0.24839	31.078	2.90663	24.0974
20.87	4.20143	31.0911	5.72429	23.92		20.87	0.00082	31.0911	0.83119	23.92		20.87	0.28342	31.0911	2.97994	28.7154
20.88	3.68615	31.1043	5.56143	30.7625		20.88	0.00082	31.1043	0.93177	30.7625		20.88	0.33122	31.1043	2.97506	25.1889
20.89	2.9102	31.1174	5.34429	29.2549		20.89	0.00082	31.1174	0.8255	29.2549		20.89	0.39818	31.1174	3.12169	24.7691
20.9	3.02006	31.1305	5.39143	27.8052		20.9	0.00083	31.1305	0.75718	27.8052		20.9	0.4961	31.1305	3.11029	21.1167
20.91	4.39805	31.1437	5.60714	26.7324		20.91	0.00083	31.1437	0.779	26.7324		20.91	0.65374	31.1437	2.75347	26.9941
20.92	6.59714	31.1568	5.55571	21.4845		20.92	0.00084	31.1568	0.742	21.4845		20.92	0.96106	31.1568	3.35468	25.1049
20.93	7.89202	31.1699	5.31286	30.1537		20.93	0.00084	31.1699	0.77521	30.1537		20.93	1.67024	31.1699	3.41333	24.8531
20.94	6.63923	31.1831	5.00286	25.4856		20.94	0.00085	31.183	0.81221	25.4856		20.94	3.22476	31.183	3.18197	26.8262
20.95	4.39981	31.1962	4.79571	29.3128		20.95	0.00086	31.1962	0.88243	29.3128		20.95	5.84128	31.1962	3.16731	23.9715
20.96	3.15512	31.2093	4.84429	28.8779		20.96	0.00088	31.2093	0.8198	28.8779		20.96	8.35912	31.2093	3.89071	21.0328
20.97	3.16779	31.2224	4.87857	26.8774		20.97	0.0009	31.2224	0.88622	26.8774		20.97	7.94418	31.2224	3.68053	29.8909
20.98	3.64828	31.2356	4.90429	26.3845		20.98	0.00092	31.2356	0.79798	26.3845		20.98	5.4961	31.2356	3.86953	26.7842
[truncated: 9,901 more rows]

## Sheet: Fig. 1c
Temperature(°C)	Normalised heat flow ZIF-4-bImCl R=1 (-)	Temperature(°C)	Normalised heat flow ZIF-8-bImCl R=1 (-)	Temperature(°C)	Normalised heat flow ZIF-62-bImCl R=1 (-)
26.394	-0.000312679	25.176	-0.00240662	25.578	0.000625498
26.396	-0.000316624	25.175	-0.00242025	25.575	0.00063052
26.393	-0.000310725	25.176	-0.00244825	25.579	0.000635494
26.394	-0.000308688	25.178	-0.00250171	25.578	0.000640566
26.396	-0.000306687	25.175	-0.00259627	25.576	0.000665304
26.394	-0.000304653	25.182	-0.00270104	25.579	0.000685408
26.394	-0.000298713	25.184	-0.00282535	25.576	0.000725159
26.394	-0.0002869	25.185	-0.00295002	25.576	0.000760181
26.399	-0.000275053	25.193	-0.0030616	25.578	0.000800308
26.396	-0.000263248	25.194	-0.00314094	25.578	0.000820318
26.396	-0.00024954	25.2	-0.00316087	25.578	0.00083017
26.393	-0.000243636	25.211	-0.00311223	25.584	0.000750536
26.396	-0.000239701	25.218	-0.00301276	25.582	0.000621825
26.394	-0.000243589	25.228	-0.00281163	25.584	0.00043457
26.394	-0.000247496	25.238	-0.00253321	25.59	0.000197794
26.391	-0.000243552	25.255	-0.0021571	25.588	-5.44965e-05
26.393	-0.000233755	25.27	-0.00167269	25.59	-0.000307883
26.398	-0.000231763	25.29	-0.00106716	25.593	-0.000572516
26.396	-0.000227842	25.309	-0.000323906	25.596	-0.000828314
26.399	-0.000229815	25.327	0.000571974	25.6	-0.00104479
26.394	-0.000237615	25.352	0.00166112	25.604	-0.00127161
26.394	-0.00024164	25.37	0.00297944	25.608	-0.00142319
26.393	-0.000255379	25.402	0.00453769	25.619	-0.00152375
26.398	-0.000261318	25.423	0.0063706	25.628	-0.00160866
26.393	-0.000263217	25.456	0.00849099	25.635	-0.0016375
26.398	-0.000259328	25.485	0.0109523	25.651	-0.00165555
26.399	-0.000273113	25.52	0.0137662	25.667	-0.00159235
26.398	-0.000310606	25.55	0.0169859	25.679	-0.00149425
26.404	-0.0003682	25.588	0.0206096	25.701	-0.00133351
26.407	-0.00044601	25.624	0.0246728	25.722	-0.00109011
26.407	-0.000544246	25.66	0.0291849	25.739	-0.000807929
26.41	-0.000637359	25.701	0.0341587	25.763	-0.000420391
26.414	-0.000729042	25.737	0.0396131	25.792	3.01707e-05
26.413	-0.000815167	25.781	0.0454936	25.816	0.000612592
26.42	-0.000887083	25.827	0.0517835	25.845	0.00129674
26.422	-0.000940716	25.864	0.0584768	25.872	0.00206145
26.428	-0.000969498	25.91	0.0655187	25.907	0.00295377
26.434	-0.000964914	25.955	0.0728902	25.939	0.00398726
26.446	-0.000931209	26	0.0805229	25.971	0.00514812
26.454	-0.000861427	26.053	0.0883352	26.01	0.00645123
26.464	-0.000749505	26.1	0.0963124	26.042	0.00792729
26.478	-0.000591235	26.142	0.104405	26.086	0.00954309
26.491	-0.000371292	26.197	0.112483	26.122	0.0113338
26.506	-9.70571e-05	26.245	0.120556	26.162	0.0133258
26.526	0.000255314	26.293	0.128558	26.201	0.0155032
26.546	0.000676414	26.343	0.136432	26.247	0.0178927
26.566	0.00119522	26.395	0.144134	26.285	0.0205216
26.591	0.00182918	26.444	0.151708	26.333	0.0233763
26.617	0.00257551	26.491	0.159017	26.382	0.0264552
26.643	0.00345031	26.544	0.16614	26.422	0.0297228
26.673	0.00446251	26.595	0.173024	26.468	0.0332516
26.699	0.00564841	26.65	0.179684	26.513	0.0369756
26.732	0.00701419	26.696	0.186182	26.562	0.0409422
26.764	0.00857187	26.749	0.192482	26.607	0.0450546
26.798	0.0103434	26.805	0.198513	26.657	0.0493532
26.835	0.0123618	26.856	0.204389	26.704	0.0538568
26.871	0.014633	26.906	0.2101	26.754	0.0585015
26.91	0.0171839	26.957	0.215642	26.798	0.0633216
26.948	0.0199924	27.006	0.221066	26.85	0.068276
26.989	0.0230821	27.057	0.22632	26.901	0.0733955
27.028	0.0264379	27.111	0.231361	26.954	0.078596
27.072	0.0300584	27.159	0.236252	27.001	0.0838768
27.117	0.0339408	27.211	0.240976	27.052	0.0892435
27.161	0.0380971	27.26	0.245608	27.102	0.0946086
27.21	0.042483	27.312	0.250205	27.157	0.100026
27.255	0.0471023	27.366	0.254659	27.21	0.105464
27.3	0.0519564	27.415	0.25908	27.258	0.110876
27.35	0.0570124	27.468	0.263363	27.313	0.116276
27.395	0.0621966	27.519	0.267541	27.364	0.121597
27.448	0.0675066	27.568	0.271729	27.415	0.126843
27.5	0.0729169	27.62	0.275849	27.467	0.131991
27.548	0.0783739	27.673	0.27984	27.521	0.137012
27.599	0.0838567	27.724	0.283818	27.571	0.14194
27.648	0.0893092	27.775	0.287734	27.622	0.146812
27.702	0.0946888	27.824	0.291543	27.675	0.151559
27.75	0.100048	27.878	0.29532	27.727	0.15622
27.8	0.10531	27.923	0.299087	27.784	0.160813
27.856	0.110466	27.983	0.302765	27.832	0.165272
27.907	0.115512	28.033	0.306318	27.882	0.169624
27.955	0.120408	28.081	0.309854	27.94	0.173881
28.01	0.12524	28.133	0.313316	27.991	0.178068
28.064	0.129942	28.186	0.31664	28.042	0.182157
28.117	0.134513	28.236	0.319883	28.091	0.186182
28.166	0.139006	28.287	0.322977	28.149	0.190111
28.219	0.143365	28.339	0.325961	28.199	0.193936
28.272	0.147643	28.389	0.328874	28.251	0.19765
28.325	0.151861	28.443	0.331658	28.302	0.201283
28.381	0.156006	28.496	0.334357	28.353	0.204877
28.429	0.160032	28.542	0.336991	28.407	0.20835
28.484	0.163955	28.595	0.339554	28.459	0.211671
28.536	0.167806	28.648	0.342151	28.518	0.214935
28.587	0.171606	28.696	0.344699	28.564	0.218109
28.641	0.175317	28.754	0.34719	28.619	0.221294
28.691	0.178992	28.802	0.349638	28.673	0.224518
28.745	0.182589	28.852	0.352106	28.724	0.227601
28.793	0.18612	28.904	0.354577	28.778	0.23074
28.844	0.189626	28.957	0.356997	28.825	0.233801
28.903	0.193063	29.006	0.359401	28.879	0.236823
28.954	0.196458	29.057	0.361759	28.932	0.239828
29.007	0.199723	29.11	0.364151	28.983	0.242783
29.06	0.202938	29.153	0.366464	29.036	0.245726
29.108	0.20613	29.214	0.368811	29.09	0.248608
29.162	0.209211	29.263	0.371113	29.14	0.251457
29.218	0.212267	29.314	0.373279	29.19	0.254225
29.267	0.215272	29.37	0.375416	29.244	0.257002
29.321	0.218217	29.418	0.37752	29.3	0.259689
29.375	0.22109	29.47	0.379614	29.348	0.262317
29.425	0.223905	29.521	0.381694	29.4	0.264882
29.479	0.22666	29.572	0.383698	29.455	0.267404
29.527	0.229354	29.621	0.385707	29.509	0.269857
29.583	0.232041	29.674	0.387695	29.56	0.272244
29.632	0.234661	29.723	0.38971	29.613	0.274656
29.69	0.237263	29.777	0.391614	29.664	0.277077
29.735	0.239823	29.828	0.393577	29.716	0.279452
29.789	0.242339	29.875	0.395439	29.769	0.281756
29.843	0.244799	29.935	0.397206	29.822	0.284048
29.897	0.247272	29.983	0.398956	29.873	0.286361
29.946	0.249712	30.032	0.400641	29.924	0.288586
29.999	0.252125	30.084	0.402245	29.975	0.290854
30.05	0.25447	30.137	0.403765	30.031	0.293167
30.104	0.25674	30.188	0.405295	30.082	0.295422
30.158	0.259077	30.239	0.406809	30.131	0.297616
30.209	0.261372	30.293	0.408364	30.184	0.299687
30.265	0.263688	30.337	0.409947	30.239	0.301733
30.314	0.266007	30.393	0.411534	30.292	0.30378
30.367	0.268211	30.444	0.413141	30.342	0.305792
30.421	0.270423	30.496	0.414756	30.399	0.307782
30.472	0.272574	30.548	0.41636	30.444	0.309728
30.523	0.274673	30.598	0.417993	30.496	0.311585
30.574	0.27676	30.649	0.419571	30.552	0.313476
30.626	0.278759	30.701	0.421093	30.604	0.31535
30.68	0.280733	30.749	0.422543	30.652	0.317164
30.731	0.282643	30.804	0.42403	30.709	0.318954
30.785	0.284541	30.854	0.425492	30.756	0.320707
30.833	0.286414	30.904	0.426858	30.811	0.322472
30.89	0.28826	30.957	0.428259	30.859	0.32415
30.939	0.290141	31.008	0.429573	30.915	0.32593
30.992	0.292059	31.06	0.430834	30.966	0.327634
31.049	0.293988	31.109	0.431986	31.015	0.329445
31.097	0.295962	31.163	0.43319	31.074	0.331283
31.151	0.298007	31.211	0.434496	31.12	0.333095
31.2	0.299973	31.263	0.435787	31.171	0.334834
31.254	0.301882	31.314	0.437141	31.225	0.336632
31.303	0.303721	31.368	0.438426	31.275	0.338337
31.356	0.305478	31.414	0.439751	31.329	0.340068
31.408	0.307194	31.469	0.441028	31.384	0.341756
31.462	0.308882	31.515	0.442287	31.435	0.343334
31.514	0.310574	31.572	0.443472	31.485	0.344906
31.564	0.31221	31.623	0.444679	31.537	0.346454
31.616	0.313841	31.674	0.445817	31.588	0.348032
31.667	0.315442	31.723	0.446976	31.64	0.349598
31.719	0.317076	31.777	0.44818	31.696	0.351153
31.773	0.31867	31.826	0.449273	31.744	0.352726
31.824	0.320219	31.875	0.45037	31.798	0.354236
31.876	0.321764	31.93	0.451512	31.847	0.3558
31.929	0.323299	31.978	0.452599	31.898	0.357296
31.982	0.324771	32.03	0.453667	31.952	0.358815
32.033	0.326239	32.082	0.454669	32.003	0.36026
32.084	0.327692	32.135	0.455649	32.057	0.361627
32.132	0.329216	32.182	0.456692	32.107	0.36292
32.189	0.330694	32.236	0.457734	32.158	0.364169
32.244	0.332224	32.29	0.458716	32.208	0.365519
32.293	0.33376	32.339	0.459701	32.264	0.366811
32.341	0.335311	32.392	0.460699	32.314	0.368178
32.395	0.336878	32.442	0.461629	32.365	0.369699
32.447	0.338398	32.492	0.46265	32.415	0.371172
32.499	0.339924	32.544	0.463665	32.469	0.372557
32.553	0.341393	32.595	0.46462	32.523	0.374019
32.599	0.34282	32.644	0.465606	32.575	0.375496
32.655	0.344193	32.693	0.46655	32.623	0.376838
32.707	0.345537	32.747	0.467466	32.677	0.378092
32.759	0.346875	32.795	0.468393	32.729	0.379271
32.813	0.348295	32.85	0.469287	32.777	0.380426
32.862	0.349629	32.9	0.470178	32.831	0.381557
32.914	0.35096	32.949	0.47105	32.885	0.382773
32.966	0.352213	33.002	0.471837	32.937	0.38395
33.019	0.353496	33.055	0.472651	32.986	0.385153
33.066	0.354735	33.104	0.473464	33.041	0.386423
33.117	0.355983	33.156	0.474269	33.089	0.387751
33.175	0.357214	33.208	0.475072	33.141	0.389103
33.223	0.358445	33.257	0.475839	33.192	0.390504
33.276	0.359703	33.314	0.476603	33.246	0.391876
33.33	0.360973	33.36	0.477461	33.297	0.393147
33.378	0.36226	33.409	0.478292	33.349	0.394409
33.43	0.363568	33.464	0.479086	33.4	0.395548
33.484	0.364852	33.51	0.479885	33.453	0.39668
33.533	0.366116	33.564	0.480535	33.5	0.397703
33.586	0.367398	33.613	0.48123	33.555	0.398771
33.636	0.368631	33.665	0.48193	33.604	0.399888
33.685	0.369895	33.717	0.482603	33.655	0.400986
33.741	0.371075	33.767	0.483169	33.71	0.402005
33.792	0.372256	33.819	0.483818	33.755	0.402958
33.843	0.373397	33.87	0.484367	33.81	0.403982
33.895	0.374454	33.922	0.484987	33.862	0.405079
33.951	0.375517	33.975	0.485633	33.914	0.406108
33.999	0.376566	34.02	0.486355	33.969	0.407081
34.051	0.377635	34.07	0.487124	34.018	0.408069
34.104	0.378732	34.127	0.487971	34.066	0.408983
34.152	0.379826	34.177	0.488753	34.121	0.409956
34.204	0.380952	34.223	0.48954	34.172	0.410817
34.259	0.382091	34.278	0.490298	34.222	0.411779
34.308	0.383201	34.327	0.491037	34.275	0.41273
34.36	0.384374	34.379	0.4918	34.321	0.413752
34.408	0.38548	34.43	0.49258	34.376	0.414753
34.46	0.38659	34.482	0.493296	34.423	0.415757
34.513	0.387799	34.532	0.49398	34.477	0.4169
34.561	0.388977	34.581	0.494625	34.531	0.418025
34.616	0.390138	34.636	0.495179	34.581	0.419062
34.669	0.391221	34.686	0.495725	34.636	0.420052
34.72	0.392263	34.734	0.496192	34.684	0.420965
34.772	0.393307	34.79	0.496645	34.736	0.421912
34.824	0.394309	34.837	0.49706	34.788	0.422931
34.872	0.395329	34.888	0.497464	34.837	0.423968
34.922	0.396265	34.938	0.497885	34.888	0.424969
34.977	0.397152	34.992	0.498312	34.941	0.425836
35.032	0.39802	35.04	0.498801	34.992	0.426778
35.078	0.398883	35.092	0.499366	35.044	0.427742
35.128	0.399721	35.141	0.500014	35.094	0.428632
35.183	0.400589	35.192	0.500659	35.146	0.429425
35.232	0.401441	35.242	0.501278	35.191	0.430174
35.287	0.402306	35.294	0.501932	35.243	0.430955
35.333	0.403187	35.346	0.502484	35.296	0.431652
35.39	0.404125	35.397	0.502987	35.351	0.432429
35.436	0.405029	35.448	0.503467	35.402	0.433237
35.486	0.406019	35.498	0.503956	35.454	0.433958
35.542	0.407052	35.55	0.504482	35.506	0.434802
35.593	0.408047	35.603	0.504951	35.553	0.435602
35.642	0.408969	35.649	0.505412	35.607	0.436393
35.692	0.409896	35.701	0.505937	35.657	0.437208
35.746	0.410838	35.754	0.506409	35.708	0.438014
35.797	0.411784	35.803	0.506845	35.757	0.438874
35.846	0.412763	35.853	0.507366	35.81	0.439643
35.897	0.41366	35.907	0.507837	35.861	0.440466
35.949	0.414491	35.957	0.508232	35.911	0.441262
36.003	0.415286	36.007	0.508567	35.964	0.44213
36.054	0.416179	36.059	0.508931	36.015	0.443022
36.103	0.417035	36.106	0.50936	36.068	0.443938
36.155	0.417866	36.159	0.509788	36.119	0.444719
36.209	0.418657	36.21	0.510157	36.169	0.445507
36.257	0.419402	36.261	0.51064	36.223	0.446354
36.31	0.420177	36.312	0.511146	36.27	0.44708
36.357	0.420947	36.36	0.51162	36.323	0.447834
36.409	0.421745	36.414	0.512132	36.374	0.448608
36.463	0.422474	36.462	0.512626	36.424	0.449367
36.513	0.423175	36.513	0.51308	36.476	0.450126
36.565	0.423941	36.566	0.5135	36.529	0.45093
36.613	0.424764	36.612	0.5139	36.578	0.451677
36.667	0.425612	36.663	0.514241	36.627	0.452319
36.72	0.426525	36.718	0.514518	36.682	0.452909
36.766	0.42743	36.771	0.514835	36.729	0.453504
36.819	0.428303	36.82	0.515226	36.784	0.454054
36.869	0.429151	36.87	0.515657	36.833	0.4547
36.924	0.429958	36.922	0.516127	36.885	0.455275
36.974	0.43076	36.973	0.516577	36.935	0.455897
37.023	0.431469	37.022	0.516963	36.986	0.456644
37.079	0.432169	37.074	0.517344	37.04	0.457342
37.125	0.432858	37.127	0.517685	37.088	0.458062
37.178	0.433537	37.178	0.518032	37.141	0.458797
37.229	0.434193	37.223	0.518358	37.188	0.459429
37.28	0.434856	37.276	0.518709	37.245	0.46
37.331	0.435536	37.33	0.519165	37.292	0.460493
37.382	0.436175	37.375	0.519527	37.341	0.461044
37.432	0.436798	37.426	0.519925	37.394	0.461602
37.483	0.437482	37.479	0.520313	37.446	0.462169
37.536	0.438154	37.531	0.520639	37.494	0.462831
37.582	0.438817	37.582	0.52096	37.546	0.463501
37.636	0.439587	37.631	0.521281	37.598	0.464063
37.686	0.4403	37.684	0.521529	37.648	0.464666
37.738	0.44098	37.734	0.521751	37.7	0.465215
37.787	0.441631	37.784	0.522015	37.749	0.465781
37.843	0.442393	37.836	0.522222	37.8	0.466265
37.89	0.443114	37.883	0.522429	37.852	0.466849
37.942	0.443871	37.936	0.522672	37.904	0.467396
37.993	0.444535	37.985	0.522962	37.953	0.467934
38.041	0.445199	38.033	0.523303	38.006	0.468569
38.094	0.445805	38.088	0.523619	38.058	0.469188
38.147	0.446472	38.136	0.523903	38.105	0.469819
38.196	0.447103	38.191	0.524203	38.155	0.470405
38.249	0.447685	38.236	0.524493	38.208	0.470974
38.3	0.448328	38.291	0.524778	38.255	0.47155
38.349	0.449016	38.338	0.525104	38.309	0.472058
38.399	0.449675	38.388	0.525424	38.36	0.472598
38.454	0.450331	38.443	0.525693	38.412	0.473065
38.504	0.45099	38.493	0.526004	38.462	0.47354
38.552	0.451596	38.543	0.526392	38.514	0.474051
38.607	0.452174	38.591	0.526806	38.567	0.474718
38.658	0.452739	38.644	0.52723	38.614	0.475355
38.708	0.453284	38.694	0.527639	38.666	0.475928
38.757	0.453849	38.74	0.527902	38.716	0.476596
38.806	0.454439	38.798	0.528161	38.764	0.477076
38.859	0.454988	38.845	0.528358	38.816	0.477544
38.909	0.45561	38.895	0.528534	38.868	0.477923
38.962	0.456196	38.947	0.528715	38.919	0.478347
39.01	0.456798	39	0.528859	38.968	0.478798
39.06	0.457368	39.045	0.529025	39.018	0.479298
39.113	0.457912	39.095	0.529108	39.07	0.47974
39.16	0.458498	39.148	0.529185	39.12	0.480157
39.216	0.459112	39.198	0.529335	39.168	0.480521
39.266	0.459686	39.248	0.529558	39.217	0.480847
39.312	0.4603	39.298	0.52976	39.274	0.481216
39.368	0.460853	39.352	0.529946	39.325	0.481629
39.419	0.46139	39.401	0.53022	39.373	0.482175
39.471	0.461988	39.446	0.530453	39.425	0.482727
39.519	0.462582	39.499	0.530675	39.478	0.483301
39.572	0.463188	39.552	0.530996	39.522	0.483875
39.619	0.463769	39.601	0.531291	39.576	0.484431
39.671	0.464351	39.652	0.531606	39.626	0.484988
39.722	0.464916	39.702	0.531865	39.681	0.485413
39.774	0.465437	39.75	0.532051	39.728	0.485833
39.825	0.465936	39.803	0.532222	39.781	0.486318
39.874	0.466342	39.854	0.532429	39.831	0.486722
39.924	0.466813	39.903	0.532698	39.884	0.487141
39.978	0.467317	39.951	0.532946	39.933	0.487538
40.028	0.467779	40.007	0.533236	39.984	0.488021
40.075	0.468271	40.054	0.533505	40.034	0.488332
40.129	0.468721	40.107	0.533769	40.087	0.488619
40.179	0.469213	40.155	0.53395	40.133	0.488965
40.231	0.469647	40.203	0.534074	40.183	0.489331
40.283	0.470114	40.258	0.53426	40.234	0.489721
40.33	0.470597	40.309	0.534426	40.284	0.490168
40.38	0.47104	40.36	0.534685	40.333	0.490564
40.432	0.47156	40.409	0.53485	40.388	0.490906
40.483	0.472035	40.459	0.535088	40.438	0.491221
40.533	0.472563	40.51	0.535285	40.487	0.491439
40.583	0.473137	40.563	0.535471	40.54	0.491648
40.631	0.473694	40.611	0.535626	40.588	0.49181
40.686	0.474198	40.662	0.535766	40.638	0.491998
40.733	0.474677	40.713	0.535931	40.693	0.492204
40.79	0.475156	40.759	0.536123	40.742	0.492595
40.84	0.475664	40.813	0.536278	40.789	0.49294
40.887	0.47609	40.858	0.536464	40.841	0.493323
40.938	0.476475	40.91	0.536682	40.897	0.493787
40.988	0.476835	40.965	0.536899	40.944	0.49438
41.038	0.477188	41.016	0.537132	40.994	0.494939
41.092	0.477581	41.065	0.537364	41.048	0.49545
41.139	0.478011	41.116	0.537618	41.092	0.496028
41.194	0.478486	41.166	0.537892	41.146	0.496585
41.241	0.478871	41.215	0.53812	41.198	0.4971
41.288	0.479285	41.267	0.538285	41.246	0.497654
41.345	0.479707	41.318	0.53842	41.294	0.498027
41.392	0.48012	41.369	0.53857	41.347	0.498401
41.443	0.480538	41.416	0.538709	41.4	0.49877
41.495	0.481034	41.469	0.538828	41.447	0.499099
41.546	0.481521	41.515	0.538901	41.497	0.499489
41.597	0.481968	41.568	0.539061	41.548	0.499816
41.644	0.482422	41.624	0.539196	41.598	0.500219
41.695	0.482885	41.67	0.539289	41.651	0.500572
41.744	0.483336	41.721	0.53946	41.702	0.501026
41.799	0.483762	41.771	0.539579	41.75	0.501488
41.849	0.484175	41.818	0.539827	41.803	0.501843
41.9	0.48454	41.873	0.540049	41.851	0.502076
41.95	0.48497	41.922	0.540189	41.906	0.502302
42	0.485322	41.973	0.54037	41.955	0.502347
42.048	0.485744	42.024	0.540556	42.005	0.502443
42.101	0.486199	42.071	0.540706	42.052	0.50256
42.153	0.486612	42.122	0.540872	42.102	0.502701
42.204	0.486969	42.173	0.541032	42.156	0.503009
42.253	0.487358	42.222	0.541224	42.204	0.503237
42.302	0.487698	42.277	0.541379	42.259	0.503513
42.356	0.488034	42.325	0.541513	42.307	0.503733
42.403	0.488382	42.373	0.541658	42.358	0.504039
42.456	0.488714	42.424	0.541824	42.411	0.504261
42.508	0.489099	42.476	0.541974	42.458	0.504459
42.558	0.4895	42.525	0.542057	42.506	0.50462
42.609	0.489967	42.579	0.542181	42.56	0.504905
42.656	0.490385	42.625	0.542238	42.611	0.50519
42.706	0.490762	42.681	0.542367	42.661	0.505568
42.758	0.491098	42.726	0.542522	42.712	0.506013
42.809	0.491466	42.78	0.542703	42.759	0.506491
42.855	0.491851	42.827	0.542874	42.81	0.506994
42.91	0.492306	42.879	0.543091	42.861	0.50741
42.957	0.492765	42.929	0.543329	42.916	0.50777
43.014	0.493223	42.98	0.543547	42.959	0.508155
43.062	0.493649	43.031	0.543593	43.011	0.508575
43.113	0.494034	43.079	0.543588	43.062	0.508984
43.161	0.49435	43.128	0.543629	43.114	0.509355
43.214	0.494628	43.182	0.543655	43.166	0.509669
43.265	0.494878	43.226	0.54365	43.217	0.509937
43.312	0.495095	43.28	0.543691	43.266	0.510178
43.366	0.495312	43.331	0.543872	43.319	0.510476
43.417	0.495574	43.383	0.544064	43.364	0.510633
43.465	0.495832	43.433	0.544235	43.415	0.51084
43.516	0.496164	43.482	0.544395	43.469	0.511099
43.565	0.496475	43.532	0.544483	43.519	0.511307
43.616	0.496852	43.584	0.544643	43.567	0.511587
43.664	0.497274	43.637	0.544892	43.62	0.511779
43.718	0.497717	43.685	0.545104	43.668	0.511902
43.768	0.498151	43.733	0.545399	43.719	0.512118
43.816	0.498515	43.785	0.54559	43.769	0.512427
43.866	0.498962	43.835	0.54574	43.823	0.512815
43.918	0.499375	43.889	0.54588	43.872	0.513222
43.972	0.499805	43.937	0.546097	43.925	0.513548
44.022	0.50017	43.982	0.546283	43.971	0.513916
44.07	0.500539	44.033	0.546516	44.023	0.514307
44.122	0.500842	44.088	0.546723	44.069	0.514679
44.174	0.501079	44.134	0.546878	44.12	0.514954
44.22	0.501366	44.188	0.547064	44.171	0.515237
44.272	0.501612	44.235	0.547225	44.224	0.515493
44.32	0.501886	44.284	0.547416	44.268	0.515664
44.37	0.50214	44.338	0.547597	44.326	0.515947
44.426	0.502394	44.385	0.547716	44.374	0.516324
44.474	0.502619	44.444	0.547727	44.424	0.516489
44.521	0.502849	44.491	0.547727	44.476	0.516712
44.573	0.503164	44.536	0.547742	44.526	0.517008
44.621	0.503447	44.587	0.547649	44.577	0.517163
44.674	0.503729	44.637	0.547587	44.625	0.517318
44.725	0.503996	44.69	0.547483	44.676	0.517547
44.773	0.504266	44.738	0.547489	44.725	0.517781
44.828	0.504524	44.789	0.547499	44.776	0.518026
44.873	0.504716	44.841	0.547535	44.827	0.518108
44.928	0.504946	44.887	0.547623	44.88	0.518231
44.978	0.505155	44.94	0.547727	44.926	0.518349
45.026	0.5054	44.987	0.54784	44.974	0.518527
45.077	0.505675	45.041	0.548027	45.028	0.51875
45.123	0.505998	45.093	0.54828	45.079	0.518972
45.181	0.506351	45.143	0.548554	45.13	0.519227
45.232	0.506683	45.194	0.548901	45.178	0.519473
45.28	0.506965	45.242	0.549185	45.232	0.519663
45.329	0.507244	45.292	0.54948	45.28	0.519781
45.383	0.507596	45.343	0.54976	45.329	0.519865
45.431	0.508038	45.394	0.549925	45.379	0.520136
45.479	0.508489	45.443	0.549961	45.427	0.520336
45.531	0.508915	45.495	0.549936	45.483	0.520469
45.585	0.509292	45.539	0.549894	45.531	0.520735
45.629	0.509566	45.594	0.549832	45.581	0.521041
45.681	0.509836	45.645	0.549842	45.633	0.521462
45.732	0.510135	45.691	0.549848	45.684	0.521703
45.784	0.510414	45.743	0.549899	45.732	0.521868
45.833	0.510701	45.794	0.550008	45.784	0.522033
45.887	0.51093	45.846	0.550127	45.83	0.522096
45.935	0.511209	45.891	0.550308	45.882	0.522258
45.987	0.511565	45.945	0.550505	45.934	0.522399
46.034	0.511868	45.996	0.550789	45.981	0.522579
46.084	0.512146	46.048	0.550986	46.034	0.522894
46.135	0.512355	46.097	0.551188	46.087	0.523179
46.186	0.512548	46.145	0.551312	46.133	0.523413
46.238	0.51272	46.196	0.551384	46.185	0.523618
46.286	0.51279	46.249	0.551436	46.233	0.523814
46.334	0.512851	46.295	0.551467	46.289	0.524102
46.383	0.512835	46.346	0.551482	46.336	0.524318
46.438	0.512884	46.395	0.551534	46.387	0.524459
46.489	0.513072	46.448	0.551513	46.441	0.524549
46.535	0.513334	46.495	0.551441	46.489	0.524656
46.589	0.513601	46.549	0.551493	46.538	0.524878
46.638	0.513887	46.597	0.55155	46.585	0.525072
46.687	0.514244	46.647	0.551726	46.635	0.525383
46.74	0.514637	46.699	0.551907	46.688	0.525683
46.787	0.514993	46.75	0.552114	46.738	0.525912
46.838	0.515378	46.798	0.552253	46.788	0.526128
46.89	0.515751	46.851	0.552465	46.837	0.526244
46.939	0.516115	46.896	0.552621	46.889	0.526312
46.996	0.516464	46.95	0.552719	46.94	0.526439
47.042	0.516804	46.996	0.552765	46.984	0.526554
47.09	0.517045	47.047	0.552827	47.043	0.52663
47.138	0.517266	47.099	0.552941	47.092	0.526658
47.19	0.517512	47.149	0.553122	47.14	0.52688
47.241	0.517758	47.2	0.553309	47.188	0.527118
47.291	0.517938	47.25	0.553479	47.243	0.527247
47.34	0.518143	47.302	0.553666	47.289	0.527411
47.39	0.518352	47.353	0.553857	47.34	0.527731
47.442	0.518512	47.399	0.554074	47.394	0.528087
47.494	0.518675	47.448	0.55424	47.442	0.528482
47.541	0.518843	47.502	0.554411	47.491	0.528719
47.595	0.519007	47.551	0.554545	47.543	0.52896
47.64	0.519241	47.602	0.554638	47.591	0.529171
47.693	0.519486	47.652	0.55469	47.643	0.529385
47.747	0.519736	47.703	0.554731	47.694	0.529611
47.793	0.520002	47.75	0.554799	47.744	0.529783
47.842	0.520293	47.805	0.554819	47.789	0.529898
47.896	0.520564	47.85	0.554902	47.841	0.530199
47.946	0.520818	47.901	0.554918	47.895	0.530384
47.994	0.5211	47.955	0.555016	47.941	0.530441
48.043	0.521321	48.002	0.555057	47.993	0.53047
48.092	0.521469	48.052	0.555145	48.044	0.530504
48.144	0.521588	48.104	0.555254	48.093	0.530579
48.198	0.52171	48.155	0.555342	48.149	0.530551
48.247	0.521899	48.206	0.555352	48.199	0.530551
48.294	0.522042	48.257	0.555419	48.242	0.530607
48.348	0.522165	48.303	0.55545	48.297	0.530679
48.4	0.522386	48.357	0.555497	48.346	0.530805
48.445	0.522624	48.404	0.555585	48.398	0.530884
48.498	0.522902	48.456	0.555725	48.447	0.530964
48.549	0.523181	48.504	0.555776	48.497	0.530989
48.599	0.52348	48.556	0.555906	48.551	0.531127
48.648	0.523771	48.607	0.556076	48.596	0.531392
48.697	0.524033	48.658	0.556247	48.645	0.531701
48.752	0.524295	48.707	0.556351	48.695	0.532048
48.801	0.524451	48.756	0.556423	48.748	0.53244
48.846	0.524619	48.809	0.556495	48.8	0.532828
48.899	0.524778	48.857	0.556656	48.849	0.533153
48.951	0.52495	48.906	0.556785	48.9	0.533317
49.002	0.525094	48.955	0.556868	48.947	0.533443
49.046	0.525184	49.008	0.556883	48.998	0.533504
49.1	0.525266	49.06	0.556863	49.046	0.533488
49.15	0.525438	49.105	0.556868	49.096	0.533518
49.201	0.525602	49.161	0.556842	49.15	0.533529
49.25	0.525712	49.208	0.556945	49.2	0.533569
49.299	0.525819	49.259	0.557111	49.251	0.533658
49.352	0.525974	49.309	0.557246	49.297	0.533718
49.401	0.52622	49.357	0.55737	49.347	0.533872
49.454	0.526429	49.41	0.55739	49.398	0.534009
49.5	0.526707	49.457	0.557458	49.448	0.534142
49.554	0.52708	49.509	0.557602	49.499	0.534243
49.601	0.527367	49.558	0.557789	49.548	0.534477
49.654	0.527662	49.61	0.557934	49.6	0.534588
49.699	0.52792	49.659	0.558063	49.647	0.53466
49.75	0.528182	49.711	0.558301	49.701	0.534875
49.806	0.528403	49.758	0.558425	49.75	0.535145
49.85	0.528612	49.808	0.558508	49.797	0.535498
49.901	0.528784	49.862	0.558601	49.851	0.535847
49.952	0.528915	49.911	0.558689	49.901	0.536161
50.004	0.529005	49.958	0.558741	49.95	0.536524
50.055	0.529075	50.01	0.558766	50.002	0.536914
50.102	0.529247	50.06	0.558787	50.054	0.537231
50.157	0.529456	50.112	0.558865	50.106	0.537565
50.207	0.529743	50.161	0.558963	50.156	0.53783
50.252	0.530001	50.21	0.559004	50.205	0.537909
50.306	0.530181	50.263	0.559015	50.257	0.537962
50.355	0.530382	50.312	0.55902	50.305	0.537969
50.404	0.530582	50.359	0.559139	50.357	0.537867
50.453	0.530726	50.411	0.559315	50.404	0.537857
50.506	0.530791	50.461	0.559475	50.452	0.537804
50.557	0.530967	50.51	0.559579	50.506	0.537877
50.6	0.531102	50.564	0.559765	50.552	0.537918
50.656	0.531279	50.612	0.559936	50.606	0.538069
50.71	0.5315	50.661	0.560101	50.655	0.53826
50.755	0.531758	50.711	0.560308	50.699	0.538432
50.81	0.532044	50.761	0.560494	50.755	0.538552
50.857	0.532315	50.81	0.560593	50.807	0.538699
50.907	0.532561	50.862	0.560608	50.86	0.538841
50.955	0.532733	50.91	0.56067	50.905	0.539031
51.009	0.532982	50.962	0.560608	50.952	0.539213
51.06	0.533261	51.012	0.560587	51.006	0.539448
51.11	0.533433	51.061	0.560572	51.055	0.539667
51.156	0.533605	51.116	0.560608	51.103	0.539902
51.206	0.533732	51.163	0.560696	51.157	0.540134
51.259	0.533789	51.213	0.560836	51.204	0.540278
51.309	0.533826	51.262	0.560908	51.259	0.540369
51.357	0.533802	51.311	0.561001	51.309	0.540506
51.41	0.533826	51.361	0.56112	51.358	0.540613
51.46	0.533912	51.413	0.561193	51.407	0.540745
51.508	0.533982	51.461	0.561307	51.459	0.54089
51.558	0.534072	51.509	0.56141	51.507	0.540906
51.608	0.534228	51.56	0.56156	51.559	0.541021
51.66	0.53442	51.613	0.561731	51.608	0.541031
51.71	0.534621	51.665	0.561855	51.657	0.541212
51.759	0.534854	51.715	0.56202	51.709	0.541227
51.81	0.5351	51.765	0.562284	51.756	0.541279
51.859	0.535305	51.812	0.562476	51.808	0.541375
51.911	0.535506	51.864	0.562631	51.855	0.541467
51.961	0.535686	51.914	0.56276	51.911	0.541531
52.008	0.535837	51.96	0.562781	51.957	0.541645
52.061	0.53605	52.016	0.562776	52.009	0.541731
52.11	0.536243	52.067	0.562719	52.059	0.541946
52.16	0.536521	52.115	0.562626	52.106	0.542177
52.212	0.536751	52.168	0.562569	52.157	0.542512
52.262	0.536943	52.216	0.562527	52.207	0.542754
52.31	0.537103	52.265	0.562491	52.258	0.542983
52.361	0.537238	52.314	0.562564	52.309	0.543191
52.412	0.53732	52.365	0.562672	52.356	0.543379
52.461	0.537447	52.412	0.562802	52.409	0.543481
52.51	0.537533	52.467	0.562972	52.458	0.543474
52.563	0.537631	52.514	0.563138	52.507	0.54342
52.614	0.53784	52.567	0.563309	52.561	0.543255
52.66	0.538004	52.617	0.56351	52.607	0.543152
52.716	0.538225	52.663	0.563624	52.66	0.543102
52.763	0.538512	52.717	0.563686	52.71	0.543146
52.813	0.538823	52.77	0.563774	52.76	0.543296
52.865	0.53911	52.814	0.563873	52.811	0.543374
52.915	0.539388	52.869	0.56396	52.858	0.543516
52.963	0.539556	52.916	0.564038	52.912	0.543731
53.013	0.539622	52.965	0.564126	52.96	0.543958
53.061	0.539642	53.018	0.564292	53.008	0.544132
53.112	0.539692	53.065	0.56439	53.06	0.544327
53.164	0.539794	53.118	0.564499	53.107	0.544475
53.217	0.539913	53.168	0.564607	53.157	0.544634
53.259	0.539999	53.219	0.564664	53.213	0.544813
53.314	0.540089	53.266	0.564623	53.259	0.54519
53.361	0.540257	53.319	0.564561	53.312	0.545509
53.412	0.540417	53.365	0.564623	53.362	0.545682
53.467	0.540523	53.418	0.564607	53.411	0.545648
53.512	0.540675	53.47	0.564659	53.465	0.545743
53.561	0.540814	53.515	0.564757	53.513	0.545781
53.613	0.540978	53.563	0.564943	53.565	0.545797
53.664	0.541125	53.62	0.565171	53.613	0.545912
53.714	0.541223	53.666	0.565388	53.661	0.546002
53.764	0.541314	53.715	0.565512	53.709	0.546218
53.817	0.541363	53.769	0.565642	53.764	0.546427
53.864	0.541465	53.813	0.565766	53.812	0.546625
53.918	0.541645	53.87	0.565859	53.86	0.546877
53.963	0.541801	53.919	0.565906	53.91	0.547108
54.018	0.541985	53.964	0.565978	53.963	0.547234
54.064	0.542182	54.017	0.566009	54.01	0.547343
54.115	0.542436	54.066	0.566051	54.062	0.547323
54.167	0.542632	54.117	0.566056	54.111	0.54738
54.217	0.542858	54.168	0.566123	54.165	0.547406
54.265	0.543071	54.217	0.56619	54.213	0.547418
54.315	0.543214	54.267	0.566164	54.262	0.547418
54.369	0.543316	54.314	0.566216	54.315	0.547358
54.416	0.543456	54.364	0.566237	54.361	0.547416
54.468	0.543636	54.418	0.56633	54.416	0.547378
54.516	0.543722	54.471	0.566454	54.468	0.547307
54.562	0.543689	54.515	0.566563	54.512	0.547307
54.615	0.543783	54.568	0.566728	54.561	0.547358
54.666	0.543841	54.618	0.566847	54.612	0.547573
54.719	0.543968	54.67	0.567054	54.664	0.54782
54.767	0.544136	54.716	0.567256	54.715	0.548134
54.816	0.54434	54.77	0.567447	54.765	0.54846
54.867	0.544582	54.82	0.567582	54.813	0.548762
54.918	0.544779	54.87	0.567722	54.865	0.549082
54.965	0.544934	54.922	0.567877	54.913	0.5493
55.017	0.545102	54.967	0.567939	54.962	0.549442
55.068	0.545278	55.018	0.568001	55.013	0.549526
55.119	0.545463	55.071	0.56797	55.06	0.549459
55.166	0.545631	55.119	0.568032	55.116	0.54936
55.218	0.545733	55.167	0.568037	55.165	0.54936
55.269	0.545835	55.22	0.568099	55.213	0.549399
55.319	0.545868	55.267	0.568208	55.267	0.549542
55.366	0.545905	55.323	0.568291	55.313	0.549751
55.419	0.545954	55.37	0.568363	55.364	0.549901
55.463	0.545967	55.422	0.568301	55.413	0.549998
55.521	0.546044	55.469	0.568244	55.463	0.550113
55.569	0.546094	55.522	0.568311	55.514	0.550203
55.619	0.546266	55.572	0.568389	55.567	0.550414
55.668	0.546474	55.619	0.568508	55.615	0.550669
55.716	0.546675	55.67	0.56871	55.665	0.55099
55.769	0.546937	55.722	0.568948	55.715	0.551279
55.821	0.547175	55.769	0.569186	55.768	0.551517
55.868	0.547404	55.819	0.569377	55.812	0.55166
55.921	0.547658	55.873	0.569574	55.868	0.551752
55.969	0.547777	55.919	0.569682	55.917	0.551829
56.018	0.5479	55.971	0.569786	55.965	0.551874
56.072	0.54799	56.021	0.569827	56.017	0.55194
56.119	0.548096	56.071	0.569941	56.066	0.551853
56.168	0.548207	56.125	0.570055	56.117	0.551691
56.22	0.548285	56.172	0.570184	56.171	0.551479
56.271	0.548342	56.223	0.57035	56.217	0.551132
56.319	0.548436	56.274	0.570479	56.265	0.550878
56.372	0.548588	56.319	0.570427	56.313	0.550836
56.42	0.548768	56.372	0.570401	56.368	0.550888
56.471	0.548895	56.42	0.570412	56.419	0.551109
56.522	0.549014	56.471	0.570334	56.466	0.551396
56.568	0.549178	56.523	0.570319	56.52	0.551766
56.618	0.549239	56.572	0.570308	56.565	0.552107
56.67	0.549337	56.622	0.570329	56.615	0.552355
56.718	0.549444	56.672	0.57037	56.668	0.552702
56.772	0.549612	56.721	0.570448	56.715	0.552959
56.819	0.549833	56.771	0.570588	56.765	0.553278
56.868	0.550005	56.821	0.570851	56.819	0.553478
56.923	0.550239	56.869	0.571162	56.864	0.553804
56.974	0.550574	56.924	0.571498	56.918	0.554169
57.02	0.550865	56.973	0.571814	56.965	0.554434
57.069	0.551115	57.019	0.572052	57.016	0.554705
57.119	0.551304	57.072	0.572233	57.066	0.554933
57.167	0.551443	57.124	0.572465	57.119	0.555068
57.221	0.551459	57.171	0.572605	57.166	0.555226
57.271	0.551484	57.222	0.572703	57.22	0.555303
57.32	0.551406	57.272	0.572719	57.267	0.555167
57.371	0.551291	57.321	0.572714	57.318	0.555073
57.421	0.551267	57.371	0.572522	57.369	0.554877
57.471	0.551258	57.425	0.572326	57.419	0.554742
57.523	0.551291	57.473	0.572021	57.467	0.554527
57.57	0.551459	57.523	0.571736	57.515	0.554415
57.62	0.551635	57.572	0.571576	57.569	0.554392
57.675	0.551848	57.623	0.571446	57.617	0.554407
57.72	0.552102	57.674	0.571358	57.667	0.554499
57.774	0.55236	57.723	0.571405	57.721	0.554604
57.822	0.552618	57.772	0.571633	57.767	0.554821
57.873	0.552823	57.823	0.571938	57.818	0.555047
57.92	0.553024	57.874	0.572217	57.869	0.555272
57.975	0.553147	57.92	0.5726	57.92	0.555499
58.022	0.553261	57.972	0.572952	57.97	0.55576
58.075	0.55336	58.023	0.573288	58.018	0.555979
58.123	0.553302	58.071	0.573593	58.069	0.556306
58.172	0.553286	58.125	0.573867	58.119	0.556455
58.222	0.553229	58.174	0.574059	58.17	0.556512
58.273	0.553212	58.218	0.574209	58.219	0.556604
58.323	0.553237	58.275	0.574219	58.27	0.556619
58.372	0.553327	58.32	0.574183	58.324	0.556584
58.423	0.553442	58.373	0.574162	58.368	0.556455
58.474	0.553544	58.426	0.574105	58.416	0.556369
58.521	0.55365	58.475	0.574023	58.472	0.556261
58.573	0.553831	58.524	0.573961	58.519	0.556071
58.624	0.553978	58.575	0.573852	58.567	0.555952
58.675	0.554167	58.622	0.573795	58.616	0.555988
58.725	0.554326	58.673	0.573785	58.666	0.556188
58.773	0.554482	58.723	0.573847	58.721	0.556513
58.824	0.55467	58.772	0.574017	58.767	0.556783
58.873	0.554801	58.821	0.574204	58.818	0.557137
58.923	0.554986	58.872	0.574499	58.866	0.557528
58.972	0.555141	58.924	0.574747	58.92	0.557855
59.026	0.555326	58.977	0.574943	58.966	0.558252
59.075	0.555518	59.026	0.575068	59.019	0.558573
59.122	0.555727	59.074	0.575052	59.071	0.558883
59.172	0.555907	59.125	0.575135	59.119	0.559112
59.224	0.556088	59.176	0.575254	59.169	0.559181
59.276	0.556305	59.221	0.575363	59.22	0.559177
59.323	0.556468	59.275	0.575507	59.267	0.559141
59.372	0.5566	59.321	0.575632	59.322	0.559015
59.425	0.556706	59.374	0.575818	59.371	0.55886
59.475	0.556763	59.425	0.575963	59.421	0.558628
59.524	0.556858	59.474	0.576185	59.473	0.55844
59.573	0.556985	59.526	0.576226	59.521	0.558315
59.627	0.55705	59.574	0.576361	59.57	0.558221
59.673	0.557066	59.622	0.576361	59.623	0.55823
59.721	0.557128	59.673	0.576351	59.671	0.558303
59.775	0.557173	59.725	0.576397	59.717	0.558477
59.822	0.557198	59.773	0.576464	59.769	0.55879
59.874	0.557288	59.824	0.576501	59.82	0.559017
59.923	0.557366	59.874	0.576594	59.869	0.559267
59.971	0.557447	59.926	0.576656	59.919	0.559481
60.025	0.55757	59.977	0.576785	59.971	0.55971
60.074	0.557673	60.026	0.576946	60.021	0.559873
60.128	0.557734	60.07	0.57709	60.069	0.56004
60.174	0.557845	60.123	0.577235	60.121	0.560181
60.227	0.558013	60.174	0.577411	60.171	0.560367
60.273	0.558115	60.226	0.577561	60.223	0.560488
60.321	0.558226	60.273	0.577706	60.268	0.56072
60.372	0.558406	60.324	0.577716	60.32	0.560852
60.421	0.558516	60.374	0.577737	60.371	0.56098
60.475	0.558611	60.424	0.577722	60.419	0.560964
60.524	0.558676	60.477	0.577722	60.469	0.560954
60.575	0.558787	60.525	0.577789	60.524	0.560948
60.622	0.558975	60.576	0.57782	60.57	0.560923
60.674	0.559123	60.625	0.577892	60.627	0.560865
60.726	0.559315	60.675	0.577923	60.671	0.560885
60.777	0.559434	60.73	0.577944	60.722	0.561023
60.825	0.559499	60.773	0.577923	60.771	0.561144
60.874	0.55961	60.825	0.577928	60.823	0.56126
60.926	0.559647	60.875	0.578016	60.871	0.561332
60.978	0.559639	60.927	0.578063	60.922	0.561303
61.023	0.559631	60.976	0.578166	60.974	0.561213
61.074	0.559684	61.024	0.578441	61.024	0.561242
61.125	0.559794	61.075	0.578756	61.069	0.561291
61.173	0.559966	61.127	0.578994	61.124	0.561437
61.229	0.560204	61.179	0.579237	61.173	0.561696
61.274	0.560421	61.225	0.579367	61.221	0.562007
61.326	0.560585	61.276	0.57948	61.273	0.56239
61.373	0.560736	61.325	0.57962	61.324	0.562733
61.426	0.560827	61.375	0.579713	61.369	0.562985
61.475	0.560945	61.428	0.579693	61.421	0.5632
61.526	0.561076	61.477	0.579615	61.469	0.563268
61.577	0.561212	61.522	0.579574	61.522	0.5633
61.626	0.561347	61.577	0.579579	61.577	0.563287
61.675	0.561429	61.625	0.579718	61.624	0.563284
61.73	0.561552	61.676	0.579765	61.672	0.563345
61.777	0.561691	61.726	0.57977	61.723	0.563352
61.827	0.56181	61.776	0.579889	61.775	0.563293
61.875	0.561949	61.829	0.579956	61.822	0.563239
61.924	0.562084	61.875	0.580039	61.875	0.563365
61.976	0.562129	61.928	0.580215	61.923	0.563396
62.031	0.562199	61.977	0.58035	61.973	0.56333
62.076	0.562227	62.027	0.580588	62.022	0.563324
62.124	0.562346	62.077	0.580831	62.074	0.563315
62.176	0.562469	62.129	0.581058	62.122	0.563292
62.227	0.562662	62.176	0.581296	62.171	0.563406
62.279	0.562793	62.227	0.581462	62.222	0.56361
62.326	0.562903	62.276	0.581576	62.273	0.563861
62.377	0.563071	62.325	0.581695	62.323	0.564231
62.429	0.563243	62.373	0.581721	62.372	0.564481
62.478	0.563354	62.429	0.581798	62.425	0.564835
62.526	0.563448	62.476	0.581896	62.471	0.565123
62.578	0.563448	62.525	0.581907	62.523	0.565429
62.627	0.563497	62.58	0.581881	62.571	0.565607
62.681	0.563579	62.63	0.581876	62.623	0.565724
62.725	0.563677	62.676	0.581907	62.674	0.565862
62.777	0.5638	62.728	0.581964	62.721	0.565947
62.828	0.563874	62.776	0.581995	62.776	0.56596
62.877	0.563968	62.825	0.582015	62.821	0.566015
62.926	0.564079	62.88	0.582036	62.873	0.565956
62.978	0.564144	62.929	0.582155	62.921	0.565781
63.029	0.564226	62.973	0.582233	62.973	0.56567
63.078	0.564279	63.029	0.582248	63.022	0.56556
63.127	0.564382	63.077	0.58231	63.076	0.565634
63.178	0.564423	63.127	0.582372	63.125	0.56569
63.231	0.564521	63.178	0.582445	63.174	0.565807
63.279	0.564619	63.224	0.582538	63.225	0.565892
63.323	0.564816	63.277	0.582631	63.273	0.56597
63.377	0.565025	63.325	0.58276	63.325	0.566048
63.426	0.565197	63.378	0.582931	63.372	0.566117
63.478	0.565254	63.427	0.583055	63.422	0.566235
63.53	0.565344	63.476	0.583205	63.472	0.566325
63.577	0.565434	63.53	0.583309	63.524	0.566414
63.631	0.565492	63.579	0.583423	63.573	0.56656
63.678	0.56552	63.626	0.58349	63.625	0.566682
63.729	0.565627	63.675	0.583604	63.676	0.566828
63.778	0.565783	63.727	0.583619	63.722	0.566984
63.824	0.565934	63.778	0.583769	63.776	0.567066
63.876	0.566078	63.827	0.583945	63.826	0.567222
63.929	0.56627	63.877	0.584126	63.872	0.567334
63.973	0.566479	63.928	0.584276	63.926	0.567507
64.027	0.566729	63.977	0.584343	63.976	0.567628
64.078	0.566884	64.026	0.584307	64.024	0.567774
64.127	0.567011	64.079	0.584281	64.073	0.568032
64.179	0.567114	64.125	0.584338	64.124	0.5683
64.228	0.567212	64.177	0.58438	64.173	0.56858
64.281	0.567253	64.227	0.584395	64.225	0.568838
64.326	0.567335	64.278	0.584431	64.272	0.568936
64.377	0.567368	64.327	0.584462	64.327	0.569027
64.431	0.567429	64.376	0.584504	64.375	0.569027
64.48	0.56745	64.423	0.584468	64.422	0.568878
64.53	0.56747	64.475	0.584519	64.474	0.568747
64.579	0.567523	64.528	0.584654	64.523	0.568619
64.624	0.567585	64.575	0.584768	64.574	0.568362
64.677	0.567654	64.622	0.584902	64.624	0.568195
64.725	0.567736	64.678	0.585016	64.671	0.567979
64.776	0.5679	64.727	0.585218	64.724	0.568028
64.828	0.568117	64.777	0.585518	64.772	0.568118
64.877	0.568363	64.825	0.585776	64.822	0.568253
64.929	0.568629	64.874	0.585973	64.875	0.56854
64.981	0.568805	64.93	0.586128	64.922	0.568779
65.03	0.568916	64.976	0.586263	64.975	0.569073
65.079	0.569023	65.028	0.586392	65.022	0.569373
65.125	0.569084	65.077	0.586423	65.073	0.569725
65.181	0.569154	65.124	0.586371	65.125	0.57
65.227	0.569154	65.176	0.586299	65.172	0.570314
65.277	0.569178	65.228	0.586387	65.223	0.570546
65.329	0.569223	65.272	0.586516	65.275	0.570706
65.375	0.56924	65.326	0.586656	65.324	0.570749
65.428	0.569346	65.376	0.586832	65.375	0.570902
65.478	0.569481	65.426	0.586971	65.419	0.570971
65.527	0.5696	65.474	0.587096	65.472	0.570945
65.58	0.569797	65.527	0.587261	65.525	0.570838
65.626	0.570006	65.576	0.587391	65.574	0.570622
65.678	0.570186	65.627	0.587406	65.622	0.570443
65.727	0.570259	65.673	0.587416	65.672	0.570338
65.777	0.570341	65.724	0.587323	65.725	0.570423
65.829	0.570382	65.778	0.587261	65.774	0.570582
65.878	0.570427	65.824	0.587303	65.823	0.570671
65.932	0.57037	65.877	0.587303	65.874	0.570839
65.977	0.570419	65.933	0.587256	65.921	0.571008
66.029	0.570546	65.975	0.587303	65.976	0.571242
66.078	0.570591	66.025	0.587385	66.022	0.571572
66.129	0.570653	66.076	0.587535	66.072	0.571787
66.177	0.570759	66.122	0.587737	66.125	0.57196
66.227	0.570849	66.18	0.58797	66.174	0.572132
66.276	0.570976	66.226	0.588198	66.223	0.572197
66.327	0.571132	66.278	0.588384	66.273	0.572203
66.379	0.571279	66.327	0.588539	66.322	0.572113
66.428	0.571447	66.377	0.588684	66.37	0.572034
66.482	0.57155	66.427	0.588844	66.423	0.572012
66.527	0.571664	66.475	0.588948	66.473	0.572057
66.58	0.57182	66.523	0.589093	66.525	0.572221
66.627	0.571849	66.576	0.589206	66.571	0.572352
66.679	0.571935	66.627	0.589294	66.624	0.572363
66.726	0.572053	66.681	0.589413	66.674	0.572356
66.776	0.572193	66.726	0.589543	66.723	0.572268
66.829	0.572348	66.777	0.589641	66.772	0.572281
66.877	0.572525	66.829	0.589708	66.821	0.572353
66.927	0.572733	66.875	0.589822	66.877	0.572645
66.977	0.572922	66.928	0.589884	66.929	0.572896
67.026	0.573008	66.978	0.589869	66.972	0.573058
67.079	0.573172	67.024	0.58975	67.019	0.573238
67.129	0.573229	67.078	0.589656	67.074	0.5733
67.176	0.57334	67.126	0.589574	67.123	0.573409
67.225	0.573438	67.178	0.58946	67.177	0.57356
67.28	0.573471	67.226	0.589481	67.226	0.573656
67.325	0.573544	67.277	0.58961	67.275	0.573796
67.378	0.573692	67.329	0.589905	67.325	0.573968
67.427	0.5737	67.378	0.590169	67.378	0.574153
67.48	0.573811	67.424	0.590495	67.424	0.574268
67.529	0.573876	67.475	0.590805	67.476	0.574154
67.582	0.573958	67.525	0.59111	67.524	0.574121
67.628	0.574052	67.574	0.591415	67.573	0.574131
67.678	0.574056	67.624	0.591715	67.623	0.574089
67.729	0.574114	67.681	0.591969	67.675	0.574141
67.779	0.574196	67.728	0.592186	67.722	0.574204
67.828	0.57429	67.779	0.592274	67.777	0.574312
67.881	0.574327	67.827	0.592305	67.823	0.574436
67.928	0.574331	67.876	0.592284	67.873	0.574663
67.98	0.574413	67.926	0.592191	67.926	0.574939
68.03	0.5744	67.98	0.59201	67.975	0.575124
68.08	0.574515	68.026	0.591865	68.025	0.575379
68.127	0.57463	68.076	0.591736	68.075	0.575701
68.179	0.574814	68.129	0.591643	68.125	0.575806
68.229	0.57497	68.179	0.591571	68.177	0.575932
68.277	0.575076	68.229	0.591612	68.223	0.57602
68.327	0.575216	68.278	0.591684	68.273	0.57604
68.379	0.575351	68.325	0.591757	68.326	0.576072
68.425	0.575547	68.377	0.591819	68.376	0.576082
68.478	0.57576	68.429	0.591928	68.426	0.576082
68.532	0.575953	68.477	0.592072	68.475	0.576076
68.578	0.576133	68.527	0.592253	68.526	0.576133
68.63	0.576289	68.578	0.592455	68.575	0.576281
68.678	0.576346	68.627	0.592621	68.626	0.576218
68.729	0.576383	68.675	0.592812	68.679	0.576284
68.778	0.576432	68.727	0.592993	68.724	0.576327
68.83	0.576551	68.775	0.593164	68.771	0.57636
68.88	0.57669	68.828	0.593324	68.827	0.576455
68.929	0.576776	68.877	0.593511	68.871	0.576551
68.98	0.576903	68.927	0.593661	68.927	0.576712
69.029	0.576981	68.98	0.593899	68.974	0.576823
69.078	0.577014	69.03	0.59409	69.022	0.576845
69.128	0.577038	69.074	0.594266	69.072	0.577037
69.175	0.57712	69.125	0.594395	69.125	0.577129
69.229	0.577194	69.175	0.594473	69.173	0.577222
69.279	0.577304	69.225	0.594473	69.225	0.577242
69.33	0.577374	69.275	0.594478	69.276	0.577278
69.38	0.577431	69.327	0.59453	69.323	0.57741
69.43	0.577456	69.375	0.594581	69.375	0.577467
69.477	0.577612	69.427	0.594644	69.425	0.577647
69.529	0.5778	69.477	0.594644	69.476	0.577861
69.58	0.57796	69.528	0.594711	69.525	0.577911
69.629	0.578152	69.576	0.594814	69.574	0.577905
69.677	0.578333	69.625	0.594923	69.628	0.578078
69.73	0.578595	69.679	0.595052	69.672	0.578211
69.778	0.578898	69.728	0.595202	69.725	0.578363
69.828	0.579103	69.779	0.595409	69.774	0.578517
69.878	0.579262	69.827	0.59559	69.822	0.578737
69.927	0.579365	69.876	0.59572	69.875	0.57885
69.981	0.579324	69.927	0.595844	69.922	0.579037
70.031	0.579275	69.979	0.595947	69.974	0.579244
70.079	0.579234	70.028	0.596149	70.022	0.579295
70.13	0.579123	70.078	0.596252	70.076	0.579351
70.178	0.578955	70.125	0.596361	70.126	0.579342
70.23	0.578865	70.175	0.596454	70.171	0.579318
70.277	0.57884	70.228	0.596418	70.226	0.579396
70.327	0.578873	70.277	0.596402	70.275	0.579506
70.377	0.578996	70.325	0.596418	70.329	0.579494
70.428	0.579213	70.38	0.596413	70.375	0.579468
70.477	0.57943	70.428	0.596439	70.425	0.579582
70.528	0.57977	70.477	0.596485	70.475	0.579677
70.579	0.580061	70.527	0.596465	70.523	0.579681
70.629	0.580303	70.576	0.596532	70.573	0.579807
70.68	0.58045	70.624	0.596563	70.627	0.579982
70.729	0.580532	70.675	0.596775	70.672	0.580091
70.78	0.580589	70.729	0.596956	70.728	0.580259
70.827	0.58068	70.775	0.597111	70.774	0.580322
70.88	0.580749	70.828	0.597251	70.823	0.580335
70.929	0.580872	70.875	0.597354	70.873	0.580351
70.979	0.58106	70.927	0.597432	70.923	0.580368
71.028	0.581318	70.977	0.597525	70.975	0.5805
71.079	0.581458	71.024	0.597685	71.027	0.580645
71.13	0.581609	71.077	0.597923	71.072	0.580715
71.177	0.581695	71.127	0.598136	71.124	0.580804
71.23	0.581671	71.179	0.598311	71.176	0.580855
71.282	0.581646	71.23	0.598456	71.223	0.580983
71.329	0.581626	71.276	0.598472	71.276	0.581154
71.378	0.581658	71.327	0.598492	71.323	0.581224
71.432	0.581777	71.373	0.598487	71.374	0.581408
71.481	0.581814	71.428	0.598467	71.421	0.58165
71.533	0.581908	71.479	0.598399	71.474	0.581756
71.578	0.582056	71.525	0.598384	71.527	0.581974
71.628	0.582269	71.577	0.598348	71.577	0.582108
71.676	0.582404	71.626	0.598374	71.625	0.582199
71.729	0.582551	71.676	0.598456	71.673	0.582271
71.781	0.582719	71.731	0.598689	71.723	0.582315
71.83	0.582842	71.775	0.598865	71.773	0.582443
71.877	0.582928	71.823	0.598979	71.824	0.582575
71.932	0.582969	71.877	0.599124	71.876	0.582638
71.977	0.582998	71.93	0.599274	71.925	0.58274
72.029	0.583072	71.977	0.599439	71.978	0.582749
72.078	0.583112	72.029	0.599579	72.024	0.582783
72.132	0.583125	72.08	0.599713	72.072	0.582777
72.179	0.58317	72.129	0.599838	72.126	0.582722
72.227	0.583227	72.176	0.599889	72.176	0.582783
72.278	0.583285	72.23	0.599962	72.227	0.582808
72.33	0.583452	72.277	0.599951	72.277	0.582808
72.381	0.583555	72.328	0.600003	72.322	0.582762
72.43	0.583674	72.375	0.599972	72.375	0.582707
72.476	0.583756	72.428	0.599967	72.423	0.582796
72.53	0.583878	72.477	0.600065	72.477	0.582994
72.577	0.583969	72.528	0.600132	72.526	0.583242
72.629	0.584067	72.575	0.600303	72.575	0.58351
72.681	0.584177	72.627	0.600583	72.628	0.583794
72.727	0.5843	72.68	0.600815	72.672	0.584178
72.782	0.584399	72.732	0.601033	72.726	0.584539
72.83	0.584481	72.78	0.601074	72.776	0.584881
72.876	0.584546	72.83	0.601136	72.826	0.585105
72.931	0.584653	72.877	0.601265	72.881	0.585119
72.979	0.584726	72.931	0.601405	72.925	0.585082
73.032	0.584796	72.975	0.601462	72.972	0.584874
73.083	0.58482	73.03	0.601514	73.023	0.584751
73.128	0.584943	73.075	0.601586	73.076	0.584606
73.179	0.585091	73.129	0.601674	73.123	0.58443
73.232	0.585378	73.175	0.601757	73.175	0.584378
73.283	0.585656	73.226	0.601809	73.226	0.58435
73.328	0.585885	73.278	0.601824	73.277	0.584366
73.376	0.586107	73.325	0.601855	73.324	0.584594
73.431	0.58625	73.38	0.601943	73.378	0.584967
73.478	0.586402	73.428	0.602093	73.425	0.585279
73.532	0.586492	73.474	0.602228	73.473	0.585584
73.578	0.586582	73.528	0.602362	73.526	0.585727
73.63	0.586553	73.579	0.602497	73.575	0.585909
73.679	0.586533	73.628	0.602657	73.626	0.586141
73.732	0.586553	73.679	0.602812	73.675	0.586294
73.781	0.586467	73.729	0.603004	73.728	0.586445
73.828	0.586422	73.778	0.603242	73.777	0.586445
73.882	0.586381	73.826	0.603495	73.825	0.586393
73.93	0.58643	73.877	0.603687	73.875	0.58638
73.978	0.586483	73.928	0.603883	73.924	0.58635
74.025	0.586586	73.981	0.603909	73.977	0.586394
74.08	0.586754	74.027	0.603888	74.024	0.586552
74.13	0.586938	74.077	0.603837	74.076	0.586622
74.179	0.587217	74.128	0.603733	74.126	0.586751
74.23	0.587507	74.18	0.60363	74.177	0.586877
74.28	0.58772	74.227	0.603521	74.222	0.586908
74.332	0.588011	74.279	0.603474	74.274	0.587018
74.38	0.58822	74.328	0.603469	74.323	0.58705
74.428	0.588396	74.378	0.60349	74.375	0.587031
74.485	0.588597	74.425	0.603562	74.425	0.587166
74.527	0.588724	74.475	0.603661	74.474	0.587373
74.575	0.588904	74.527	0.6038	74.523	0.587482
74.632	0.58897	74.577	0.60395	74.576	0.587472
74.678	0.589002	74.627	0.604168	74.624	0.587417
74.732	0.588929	74.677	0.604354	74.673	0.587381
74.781	0.588851	74.726	0.604602	74.724	0.58743
74.831	0.588777	74.776	0.604928	74.777	0.587476
74.876	0.588794	74.828	0.605254	74.826	0.58749
74.929	0.58883	74.878	0.605513	74.878	0.58751
74.978	0.588982	74.929	0.605683	74.927	0.587663
75.026	0.589105	74.978	0.605771	74.976	0.588038
75.08	0.589228	75.027	0.605854	75.024	0.5883
75.126	0.589293	75.077	0.605859	75.077	0.588579
75.181	0.589326	75.126	0.60587	75.124	0.588793
75.227	0.589306	75.175	0.605813	75.174	0.588964
75.28	0.589346	75.227	0.605906	75.225	0.589124
75.328	0.58931	75.276	0.605864	75.276	0.589241
75.378	0.589383	75.326	0.605849	75.325	0.589295
75.427	0.589465	75.375	0.605937	75.376	0.589295
75.478	0.589637	75.429	0.606004	75.427	0.589202
75.529	0.589875	75.475	0.606149	75.474	0.589198
75.578	0.59008	75.53	0.606284	75.523	0.589275
75.628	0.590239	75.58	0.606444	75.574	0.589404
75.677	0.590375	75.628	0.60663	75.628	0.589624
75.731	0.590551	75.679	0.606816	75.672	0.589797
75.78	0.590731	75.727	0.606915	75.725	0.589916
75.831	0.590907	75.777	0.607018	75.776	0.590089
75.88	0.591046	75.83	0.607085	75.824	0.590176
75.927	0.591202	75.876	0.607132	75.874	0.590302
75.978	0.591366	75.931	0.607215	75.925	0.590445
76.026	0.591571	75.972	0.607323	75.974	0.590575
76.082	0.591661	76.029	0.607385	76.022	0.590761
76.131	0.591681	76.077	0.607427	76.072	0.590922
76.179	0.591665	76.126	0.607473	76.125	0.591075
76.231	0.591607	76.179	0.607603	76.175	0.591115
76.278	0.591485	76.23	0.607711	76.226	0.591029
76.333	0.591407	76.271	0.60783	76.275	0.590961
76.381	0.591403	76.325	0.607991	76.322	0.590806
76.431	0.591382	76.378	0.608167	76.375	0.590686
76.482	0.591526	76.428	0.608337	76.422	0.590703
76.531	0.591739	76.472	0.608482	76.474	0.590636
76.578	0.591976	76.528	0.608617	76.524	0.59072
76.631	0.592291	76.578	0.608787	76.573	0.590781
76.677	0.592517	76.628	0.608943	76.625	0.590764
76.73	0.592742	76.676	0.609124	76.675	0.590816
76.779	0.592967	76.728	0.609253	76.725	0.590904
76.83	0.593131	76.776	0.609222	76.775	0.591126
76.878	0.593242	76.828	0.609067	76.824	0.591314
76.927	0.59327	76.877	0.608927	76.871	0.591647
76.979	0.59327	76.928	0.608798	76.924	0.591893
77.027	0.593328	76.977	0.608787	76.975	0.591977
77.077	0.593434	77.025	0.608746	77.022	0.592143
77.127	0.593492	77.079	0.608803	77.07	0.592283
77.182	0.593594	77.127	0.608943	77.127	0.592437
77.23	0.593651	77.177	0.60916	77.177	0.592643
77.279	0.593664	77.224	0.609439	77.225	0.592767
77.328	0.593635	77.279	0.60975	77.275	0.592804
77.376	0.593565	77.326	0.610024	77.325	0.592767
77.428	0.593516	77.377	0.610308	77.374	0.592737
77.478	0.59352	77.424	0.610489	77.425	0.592662
77.527	0.593598	77.48	0.610583	77.474	0.592585
77.577	0.593725	77.532	0.610676	77.526	0.592695
77.628	0.59386	77.576	0.610743	77.573	0.592944
77.677	0.594024	77.626	0.610696	77.624	0.593125
77.728	0.594258	77.675	0.610743	77.672	0.593318
77.779	0.59452	77.723	0.610795	77.722	0.593422
77.828	0.594786	77.781	0.610841	77.774	0.593545
77.88	0.595142	77.825	0.610991	77.825	0.593569
77.928	0.595368	77.872	0.611079	77.874	0.593493
77.977	0.595585	77.924	0.611043	77.925	0.59341
78.029	0.595736	77.976	0.610971	77.973	0.593336
78.077	0.595851	78.027	0.610924	78.021	0.593396
78.129	0.595904	78.076	0.610888	78.074	0.593564
78.179	0.595904	78.13	0.610883	78.126	0.59374
78.227	0.595933	78.177	0.610991	78.176	0.594197
78.276	0.595986	78.228	0.611079	78.228	0.594501
78.329	0.596027	78.277	0.611229	78.274	0.594911
78.381	0.596023	78.325	0.611405	78.322	0.595045
78.428	0.596027	78.376	0.611591	78.373	0.595062
78.48	0.596052	78.425	0.611736	78.427	0.595105
78.527	0.596072	78.477	0.611922	78.475	0.595202
78.577	0.59608	78.523	0.612093	78.525	0.595439
78.631	0.596133	78.574	0.612181	78.578	0.595589
78.682	0.596207	78.624	0.612248	78.625	0.59559
78.73	0.59633	78.678	0.612429	78.671	0.595607
78.777	0.596539	78.728	0.612569	78.724	0.595637
78.826	0.596695	78.779	0.61273	78.772	0.595709
78.877	0.596953	78.828	0.61289	78.826	0.59566
78.93	0.597198	78.878	0.613097	78.875	0.595654
78.981	0.597358	78.925	0.613247	78.925	0.595713
79.031	0.597514	78.978	0.613371	78.976	0.595791
79.079	0.597674	79.026	0.613485	79.024	0.595788
79.129	0.597862	79.076	0.613588	79.073	0.595922
79.181	0.597997	79.124	0.613712	79.124	0.596033
79.228	0.598018	79.179	0.613842	79.176	0.596247
79.28	0.598026	79.226	0.614069	79.223	0.59645
79.333	0.598005	79.274	0.614209	79.275	0.596567
79.38	0.598001	79.326	0.614338	79.325	0.596671
79.431	0.59803	79.378	0.614411	79.378	0.596842
79.479	0.598005	79.427	0.614385	79.423	0.596962
79.53	0.597993	79.476	0.614369	79.478	0.597042
79.58	0.598005	79.524	0.614313	79.527	0.597056
79.629	0.598001	79.58	0.614142	79.575	0.597017
79.676	0.598083	79.628	0.613997	79.626	0.597019
79.729	0.598145	79.675	0.61395	79.676	0.596863
79.777	0.598374	79.726	0.613981	79.723	0.596873
79.828	0.598632	79.778	0.613992	79.774	0.597023
79.879	0.598861	79.828	0.614069	79.823	0.597154
79.93	0.599033	79.873	0.614214	79.875	0.597392
79.979	0.59914	79.923	0.614468	79.925	0.59756
80.029	0.59923	79.975	0.614695	79.976	0.597817
80.08	0.599287	80.023	0.614954	80.025	0.597999
80.13	0.599353	80.076	0.615202	80.078	0.598209
80.18	0.599439	80.126	0.61544	80.123	0.598333
80.227	0.599607	80.176	0.615632	80.177	0.598501
80.28	0.599762	80.225	0.615694	80.224	0.598578
80.33	0.599947	80.274	0.615808	80.275	0.598778
80.379	0.600147	80.325	0.615958	80.324	0.59895
80.431	0.600336	80.372	0.616051	80.374	0.59911
80.479	0.600471	80.425	0.61617	80.424	0.599114
80.529	0.600504	80.477	0.61632	80.474	0.599135
80.578	0.600516	80.526	0.616377	80.522	0.599131
80.627	0.600508	80.577	0.616475	80.579	0.5991
80.68	0.600479	80.624	0.616589	80.627	0.598903
80.726	0.600438	80.677	0.61663	80.674	0.59867
80.779	0.600434	80.726	0.616635	80.724	0.598595
80.826	0.600451	80.775	0.616713	80.775	0.598613
80.877	0.600455	80.825	0.616754	80.822	0.59874
80.928	0.600586	80.878	0.616749	80.876	0.598948
80.979	0.600758	80.927	0.616822	80.92	0.599149
81.028	0.600958	80.976	0.616858	80.972	0.599502
81.077	0.60118	81.024	0.616951	81.025	0.599934
81.128	0.601438	81.076	0.617054	81.072	0.600229
81.181	0.601634	81.126	0.617101	81.124	0.600441
81.23	0.601839	81.175	0.617148	81.173	0.600571
81.281	0.601958	81.228	0.617111	81.225	0.600688
81.329	0.602068	81.278	0.617101	81.278	0.600993
81.379	0.602171	81.327	0.61721	81.32	0.601115
81.432	0.602269	81.378	0.617334	81.376	0.601268
81.477	0.602384	81.427	0.617561	81.425	0.601326
81.526	0.602445	81.477	0.617825	81.474	0.601504
81.582	0.602548	81.523	0.618022	81.523	0.601622
81.627	0.602552	81.573	0.618172	81.574	0.601636
81.677	0.602531	81.625	0.618394	81.625	0.601569
81.726	0.602482	81.675	0.61857	81.676	0.601427
81.777	0.60247	81.726	0.618787	81.726	0.60135
81.832	0.602531	81.773	0.618994	81.774	0.601216
81.875	0.602621	81.823	0.619191	81.823	0.600998
81.927	0.602769	81.875	0.619367	81.873	0.600824
81.98	0.602896	81.925	0.619486	81.925	0.600741
82.03	0.603006	81.977	0.619543	81.972	0.600905
82.08	0.603125	82.025	0.61961	82.025	0.601137
82.13	0.603277	82.075	0.619584	82.073	0.601215
82.177	0.603482	82.126	0.619532	82.125	0.601265
82.228	0.603699	82.177	0.619553	82.172	0.6014
82.276	0.603871	82.223	0.619553	82.221	0.601631
82.329	0.604125	82.273	0.619574	82.276	0.60198
82.377	0.60435	82.326	0.61962	82.325	0.60233
82.429	0.604493	82.374	0.61962	82.375	0.60268
82.479	0.604587	82.427	0.619703	82.424	0.602912
82.527	0.604657	82.475	0.619822	82.473	0.60312
82.578	0.604805	82.522	0.619951	82.522	0.603302
82.627	0.605022	82.576	0.620158	82.576	0.60342
82.677	0.605185	82.622	0.620422	82.622	0.603487
82.73	0.605317	82.671	0.620686	82.671	0.603547
82.776	0.605308	82.725	0.620934	82.723	0.603587
82.83	0.605333	82.771	0.621152	82.772	0.603652
82.878	0.605321	82.824	0.621364	82.821	0.603587
82.924	0.605222	82.874	0.621441	82.874	0.60348
82.977	0.605153	82.921	0.621457	82.925	0.603461
83.028	0.605026	82.976	0.621364	82.976	0.603426
83.077	0.604981	83.025	0.62125	83.024	0.603296
83.129	0.604903	83.075	0.621203	83.073	0.603175
83.178	0.60496	83.125	0.621028	83.122	0.603158
83.229	0.605144	83.173	0.62096	83.174	0.60333
83.276	0.605312	83.227	0.620996	83.221	0.603485
83.329	0.605456	83.276	0.621033	83.272	0.60368
83.377	0.605718	83.326	0.6211	83.322	0.603902
83.427	0.605964	83.375	0.62125	83.373	0.604028
83.478	0.606201	83.425	0.621441	83.425	0.604061
83.526	0.606377	83.475	0.6217	83.475	0.604041
83.577	0.606447	83.525	0.62186	83.523	0.604018
83.629	0.606529	83.577	0.622	83.574	0.604207
83.676	0.606562	83.626	0.622217	83.622	0.604442
83.726	0.60657	83.673	0.622445	83.672	0.604654
83.778	0.606566	83.724	0.622616	83.724	0.60491
83.826	0.606537	83.777	0.622771	83.774	0.605136
83.876	0.606558	83.823	0.622874	83.824	0.60523
83.929	0.606623	83.878	0.622988	83.874	0.605107
83.978	0.606771	83.928	0.623133	83.922	0.605109
84.027	0.606947	83.975	0.623288	83.973	0.60523
84.079	0.607164	84.028	0.623407	84.022	0.605346
84.129	0.607352	84.075	0.623542	84.072	0.605521
84.178	0.60752	84.121	0.623568	84.125	0.605615
84.23	0.607741	84.175	0.623604	84.171	0.605767
84.277	0.607958	84.226	0.623594	84.225	0.605872
84.328	0.608069	84.276	0.623568	84.273	0.606054
84.377	0.608241	84.326	0.623614	84.326	0.606252
84.426	0.608331	84.377	0.623656	84.374	0.606249
84.477	0.608384	84.427	0.623687	84.424	0.60626
84.53	0.608446	84.476	0.623707	84.473	0.606186
84.581	0.608491	84.529	0.6238	84.523	0.606168
84.629	0.608606	84.573	0.623847	84.574	0.606098
84.675	0.60863	84.626	0.624028	84.624	0.606011
84.727	0.608589	84.678	0.624245	84.674	0.605978
84.776	0.608601	84.728	0.62437	84.728	0.606216
84.829	0.608585	84.774	0.624602	84.771	0.606416
84.879	0.608597	84.825	0.624783	84.824	0.606531
84.927	0.608667	84.874	0.624995	84.873	0.606568
84.977	0.608831	84.925	0.62527	84.923	0.606633
85.027	0.608986	84.974	0.625404	84.976	0.606738
85.08	0.609195	85.026	0.625502	85.02	0.606875
85.126	0.609425	85.076	0.625616	85.077	0.606997
85.179	0.609638	85.125	0.625709	85.123	0.607133
85.227	0.609826	85.175	0.62574	85.175	0.607322
85.277	0.609965	85.229	0.625704	85.223	0.60754
85.327	0.610027	85.276	0.625549	85.271	0.60771
85.378	0.610072	85.322	0.625492	85.322	0.607972
85.428	0.610154	85.375	0.62542	85.372	0.608255
85.48	0.610248	85.426	0.625404	85.425	0.608445
85.526	0.610428	85.472	0.625544	85.472	0.608486
85.578	0.61049	85.524	0.625699	85.521	0.608442
85.628	0.610592	85.572	0.625787	85.572	0.60829
85.675	0.61074	85.624	0.625911	85.622	0.608253
85.727	0.610846	85.675	0.626015	85.674	0.608153
85.781	0.611026	85.725	0.626144	85.723	0.608193
85.828	0.611104	85.774	0.62632	85.774	0.608288
85.877	0.611239	85.824	0.626568	85.821	0.608377
85.926	0.611288	85.872	0.62677	85.873	0.608635
85.976	0.611395	85.925	0.626941	85.924	0.608758
86.026	0.611477	85.975	0.627153	85.97	0.608916
86.078	0.611567	86.025	0.627349	86.023	0.609123
86.13	0.611604	86.075	0.627515	86.074	0.609308
86.179	0.61162	86.123	0.627608	86.124	0.609545
86.226	0.611657	86.173	0.627644	86.174	0.609793
86.277	0.611764	86.223	0.627717	86.224	0.610008
86.328	0.611829	86.274	0.627691	86.274	0.610185
86.378	0.611845	86.324	0.627603	86.325	0.610346
86.425	0.611862	86.374	0.627582	86.374	0.610316
86.475	0.611874	86.423	0.627706	86.424	0.610191
86.528	0.611919	86.474	0.627794	86.473	0.610226
86.576	0.611997	86.524	0.627867	86.523	0.610303
86.628	0.612161	86.575	0.627991	86.571	0.61031
86.68	0.61239	86.622	0.628156	86.624	0.610277
86.725	0.612542	86.672	0.628353	86.671	0.61023
86.781	0.612693	86.726	0.62855	86.722	0.610341
86.826	0.612886	86.772	0.628694	86.774	0.610389
86.878	0.61305	86.821	0.628736	86.824	0.610456
86.928	0.61332	86.872	0.628808	86.875	0.610605
86.976	0.613541	86.927	0.628782	86.922	0.610744
87.029	0.613754	86.973	0.628824	86.976	0.610954
87.077	0.613861	87.023	0.628943	87.025	0.611202
87.127	0.613947	87.073	0.629103	87.075	0.61134
87.18	0.614029	87.124	0.629222	87.122	0.611482
87.226	0.614065	87.171	0.629331	87.17	0.611509
87.275	0.614086	87.224	0.629465	87.223	0.611568
87.327	0.614184	87.272	0.629667	87.274	0.611699
87.375	0.614156	87.327	0.629858	87.326	0.611661
87.429	0.61416	87.374	0.63006	87.373	0.611727
87.48	0.614143	87.42	0.630102	87.423	0.611818
87.527	0.614172	87.474	0.630112	87.474	0.611859
87.578	0.614266	87.525	0.630133	87.525	0.6121
87.628	0.614307	87.574	0.6302	87.572	0.612151
87.675	0.614393	87.621	0.630267	87.624	0.61209
87.725	0.614487	87.673	0.630396	87.673	0.612055
87.776	0.614569	87.725	0.630593	87.722	0.611975
87.827	0.61468	87.773	0.630779	87.772	0.61202
87.876	0.614725	87.822	0.630976	87.822	0.612049
87.929	0.614835	87.874	0.631095	87.874	0.612192
87.976	0.614921	87.921	0.63111	87.921	0.612514
88.026	0.615114	87.974	0.631178	87.974	0.612721
88.08	0.61538	88.019	0.631209	88.02	0.612951
88.126	0.615622	88.073	0.631209	88.071	0.613084
88.179	0.615909	88.124	0.631147	88.123	0.613203
88.225	0.616072	88.17	0.631152	88.173	0.613356
88.279	0.616183	88.225	0.631198	88.222	0.613545
88.326	0.616257	88.272	0.631302	88.273	0.613824
88.374	0.616269	88.323	0.631467	88.321	0.61395
88.425	0.616322	88.373	0.631674	88.373	0.614054
88.476	0.6164	88.427	0.63186	88.421	0.613993
88.526	0.616445	88.473	0.631964	88.474	0.61377
88.574	0.616498	88.525	0.632119	88.527	0.613732
88.627	0.616625	88.573	0.63229	88.569	0.613668
88.675	0.616761	88.621	0.632367	88.62	0.613588
88.729	0.61683	88.676	0.632419	88.674	0.613465
88.779	0.616818	88.721	0.632512	88.719	0.613343
88.827	0.616822	88.776	0.632636	88.771	0.613268
88.875	0.616867	88.823	0.632745	88.823	0.613212
88.926	0.616957	88.872	0.632823	88.873	0.613315
88.975	0.617113	88.922	0.632895	88.922	0.613484
89.027	0.617236	88.974	0.633045	88.97	0.613725
89.075	0.617391	89.024	0.633123	89.021	0.614169
89.124	0.617526	89.072	0.633185	89.074	0.614672
89.176	0.617682	89.123	0.633169	89.121	0.615165
89.224	0.617838	89.174	0.63319	89.172	0.615656
89.277	0.617985	89.222	0.6332	89.22	0.615909
89.326	0.618149	89.276	0.633288	89.273	0.616062
89.376	0.618333	89.321	0.633397	89.322	0.616285
89.424	0.618497	89.376	0.633537	89.372	0.616489
89.473	0.6186	89.427	0.633702	89.422	0.616646
89.529	0.618641	89.471	0.633842	89.472	0.616712
89.576	0.618653	89.526	0.634013	89.523	0.616669
89.623	0.618698	89.572	0.634209	89.572	0.616703
89.672	0.618792	89.625	0.634339	89.625	0.616662
89.723	0.618874	89.675	0.634457	89.676	0.616703
89.777	0.618935	89.725	0.634639	89.726	0.616625
89.827	0.619013	89.772	0.634773	89.771	0.616519
89.879	0.619001	89.823	0.634856	89.821	0.616472
89.924	0.619071	89.874	0.63498	89.873	0.616434
89.977	0.619124	89.923	0.635083	89.923	0.616414
90.026	0.619161	89.971	0.635223	89.973	0.61639
90.079	0.61923	90.022	0.63543	90.02	0.616384
90.124	0.61932	90.073	0.635528	90.076	0.616528
90.176	0.619497	90.122	0.635601	90.121	0.616588
90.229	0.619755	90.173	0.635663	90.169	0.616596
90.274	0.619927	90.22	0.635746	90.225	0.616749
90.329	0.620152	90.275	0.63587	90.272	0.616896
90.377	0.620381	90.32	0.635984	90.322	0.617042
90.426	0.620553	90.372	0.635989	90.369	0.617184
90.476	0.620639	90.425	0.636051	90.423	0.617353
90.526	0.620689	90.476	0.636056	90.472	0.617542
90.576	0.620824	90.521	0.636123	90.522	0.617808
90.625	0.620889	90.575	0.63616	90.572	0.617942
90.675	0.620914	90.623	0.636211	90.621	0.618002
90.726	0.620926	90.673	0.636304	90.669	0.617993
90.776	0.620947	90.722	0.636403	90.723	0.618095
90.825	0.620967	90.773	0.636449	90.773	0.618115
90.875	0.621004	90.821	0.636573	90.821	0.618128
90.925	0.621004	90.875	0.636646	90.873	0.61819
90.977	0.621176	90.923	0.636734	90.922	0.618231
91.025	0.621291	90.971	0.636925	90.97	0.618323
91.075	0.621504	91.024	0.63723	91.02	0.618375
91.128	0.621758	91.073	0.637448	91.07	0.618504
91.178	0.62195	91.124	0.637608	91.123	0.618616
91.225	0.62213	91.174	0.637732	91.171	0.618607
91.276	0.622204	91.223	0.63781	91.222	0.618607
91.326	0.622282	91.274	0.637887	91.272	0.618607
91.374	0.622413	91.324	0.637981	91.322	0.618645
91.423	0.622442	91.373	0.638063	91.371	0.618913
91.476	0.622454	91.424	0.638151	91.423	0.619129
91.524	0.622466	91.471	0.638182	91.47	0.619305
91.58	0.62256	91.52	0.638239	91.521	0.619272
91.629	0.622671	91.573	0.638337	91.57	0.619289
91.675	0.62279	91.621	0.638405	91.621	0.619295
91.727	0.622995	91.672	0.63841	91.671	0.619306
91.773	0.623085	91.721	0.638467	91.72	0.619507
91.829	0.623113	91.771	0.638498	91.77	0.6198
91.876	0.623199	91.821	0.638555	91.821	0.620084
91.927	0.623253	91.874	0.638669	91.876	0.620421
91.976	0.623343	91.92	0.638782	91.919	0.620598
92.027	0.62356	91.973	0.638938	91.969	0.620688
92.075	0.623781	92.022	0.639176	92.023	0.62062
92.127	0.624055	92.071	0.639388	92.073	0.620566
92.171	0.624293	92.124	0.63961	92.119	0.620488
92.227	0.624424	92.173	0.639817	92.17	0.62049
92.273	0.624477	92.224	0.640065	92.225	0.620576
92.323	0.624494	92.272	0.640262	92.269	0.620651
92.378	0.624522	92.323	0.640396	92.321	0.620652
92.425	0.624522	92.374	0.640428	92.37	0.620781
92.478	0.624633	92.424	0.640433	92.418	0.620982
92.525	0.624748	92.474	0.640355	92.47	0.621336
92.577	0.624887	92.522	0.640231	92.518	0.621538
92.624	0.624997	92.571	0.64005	92.57	0.621744
92.673	0.625071	92.623	0.639941	92.621	0.622009
92.726	0.625153	92.67	0.639879	92.669	0.622137
92.775	0.625292	92.722	0.64004	92.717	0.622313
92.827	0.625387	92.774	0.640241	92.768	0.622392
92.877	0.625448	92.822	0.64051	92.822	0.622499
92.924	0.625501	92.869	0.640728	92.871	0.622472
92.979	0.625522	92.921	0.640945	92.919	0.622407
93.025	0.625632	92.972	0.64111	92.969	0.622283
93.075	0.625739	93.017	0.641229	93.018	0.622216
93.124	0.62594	93.072	0.641374	93.069	0.622066
93.176	0.626062	93.122	0.641436	93.121	0.621974
93.224	0.626128	93.174	0.64154	93.172	0.621957
93.273	0.626333	93.218	0.641721	93.22	0.622073
93.324	0.626513	93.271	0.641804	93.271	0.622248
93.375	0.626693	93.322	0.641985	93.319	0.622418
93.424	0.626865	93.373	0.642052	93.368	0.622569
93.475	0.626992	93.422	0.642067	93.419	0.622685
93.523	0.627123	93.471	0.64213	93.47	0.622825
93.577	0.627172	93.523	0.642135	93.522	0.62317
93.624	0.62716	93.57	0.642099	93.57	0.623457
93.673	0.627197	93.621	0.642171	93.619	0.623734
93.725	0.627181	93.669	0.642186	93.67	0.624039
93.776	0.627148	93.721	0.642181	93.722	0.624299
93.825	0.627086	93.77	0.642326	93.772	0.624504
93.879	0.627086	93.821	0.642533	93.824	0.624601
93.925	0.627185	93.873	0.642792	93.87	0.624596
93.972	0.627324	93.923	0.643066	93.921	0.624525
94.026	0.627496	93.971	0.643356	93.969	0.624334
94.076	0.627705	94.023	0.643671	94.021	0.624258
94.125	0.627979	94.073	0.643956	94.068	0.624238
94.172	0.628254	94.123	0.644225	94.12	0.624361
94.226	0.628467	94.17	0.644463	94.168	0.62459
94.275	0.628704	94.222	0.64454	94.221	0.624776
94.325	0.628893	94.271	0.644514	94.268	0.625115
94.374	0.629003	94.323	0.644406	94.319	0.625361
94.423	0.629024	94.375	0.644318	94.371	0.625461
94.474	0.628844	94.422	0.644209	94.419	0.625522
94.527	0.628803	94.474	0.644276	94.471	0.625553
94.575	0.628717	94.519	0.644308	94.523	0.625512
94.623	0.628712	94.572	0.644271	94.57	0.625498
94.677	0.628811	94.619	0.644178	94.62	0.625383
94.723	0.628909	94.674	0.644116	94.67	0.625321
94.774	0.629102	94.722	0.644101	94.723	0.62527
94.825	0.629282	94.774	0.644183	94.774	0.625327
94.874	0.629503	94.819	0.644333	94.82	0.625349
94.922	0.629732	94.872	0.644545	94.874	0.625291
94.973	0.629958	94.921	0.644861	94.919	0.625326
95.026	0.630212	94.971	0.645125	94.969	0.625439
95.072	0.630437	95.022	0.645358	95.021	0.625566
95.123	0.630601	95.074	0.64557	95.071	0.625904
95.177	0.630834	95.121	0.645606	95.119	0.626103
95.223	0.630957	95.17	0.64573	95.172	0.626306
95.276	0.631039	95.219	0.645953	95.221	0.626624
95.322	0.631076	95.27	0.646144	95.275	0.626827
95.373	0.631162	95.322	0.646387	95.319	0.627166
95.427	0.631285	95.368	0.646604	95.369	0.627424
95.476	0.631391	95.422	0.646811	95.42	0.627828
95.528	0.631457	95.472	0.646967	95.469	0.628085
95.575	0.631436	95.521	0.647143	95.524	0.628158
95.624	0.631354	95.569	0.647344	95.573	0.62828
95.678	0.631252	95.621	0.647598	95.617	0.628263
95.722	0.63117	95.67	0.647763	95.669	0.628257
95.774	0.631199	95.721	0.647727	95.719	0.628031
95.826	0.631281	95.773	0.647593	95.769	0.62786
95.874	0.631289	95.819	0.647406	95.822	0.627747
95.925	0.631436	95.869	0.647272	95.872	0.627691
95.973	0.631559	95.919	0.647174	95.918	0.627737
96.021	0.631698	95.97	0.647065	95.969	0.627898
96.074	0.631875	96.017	0.64708	96.019	0.627905
96.123	0.631977	96.071	0.647122	96.069	0.627973
96.176	0.632165	96.122	0.647199	96.12	0.628015
96.223	0.632317	96.169	0.647293	96.17	0.628042
96.276	0.632419	96.221	0.64736	96.22	0.628111
96.324	0.632477	96.27	0.647406	96.27	0.62817
96.373	0.63255	96.32	0.647541	96.319	0.628304
96.426	0.632653	96.371	0.647784	96.367	0.628527
96.474	0.632685	96.419	0.648048	96.419	0.628699
96.525	0.632743	96.47	0.648307	96.472	0.628936
96.573	0.632886	96.517	0.648612	96.521	0.629139
96.621	0.63314	96.569	0.648932	96.569	0.629362
96.675	0.633341	96.619	0.649289	96.619	0.629472
96.723	0.633542	96.67	0.64961	96.673	0.629459
96.775	0.633697	96.721	0.649859	96.718	0.629492
96.824	0.633832	96.771	0.65006	96.773	0.629435
96.874	0.633877	96.82	0.650148	96.819	0.629421
96.923	0.633918	96.869	0.650174	96.868	0.629445
96.975	0.633959	96.923	0.650128	96.919	0.629493
97.025	0.633963	96.972	0.650107	96.971	0.629638
97.073	0.633988	97.02	0.65006	97.017	0.629742
97.125	0.633996	97.072	0.650096	97.068	0.629972
97.178	0.634008	97.118	0.650133	97.119	0.630198
97.223	0.634131	97.169	0.650164	97.171	0.63035
97.276	0.634271	97.22	0.650174	97.218	0.63059
97.324	0.634504	97.268	0.650128	97.268	0.630845
97.371	0.634668	97.316	0.650091	97.321	0.631137
97.423	0.634844	97.369	0.650153	97.368	0.631358
97.473	0.635037	97.419	0.650278	97.42	0.631458
97.521	0.635192	97.467	0.650469	97.471	0.631342
97.577	0.635348	97.522	0.650666	97.519	0.63129
97.622	0.635536	97.569	0.650986	97.57	0.631217
97.673	0.635786	97.62	0.65125	97.62	0.631024
97.722	0.63602	97.671	0.651519	97.668	0.630867
97.777	0.636175	97.718	0.651721	97.72	0.630833
97.826	0.636253	97.768	0.651814	97.767	0.630805
97.872	0.636298	97.823	0.651959	97.816	0.630998
97.925	0.636274	97.868	0.652052	97.869	0.631312
97.973	0.636249	97.918	0.652093	97.917	0.63172
98.023	0.636134	97.967	0.652119	97.968	0.632127
98.077	0.636114	98.021	0.652228	98.017	0.632468
98.123	0.636069	98.07	0.652285	98.068	0.632771
98.172	0.636069	98.121	0.652331	98.119	0.633097
98.225	0.636134	98.17	0.652352	98.168	0.633249
98.27	0.636298	98.22	0.652347	98.221	0.633335
98.323	0.636613	98.272	0.652347	98.27	0.633449
98.372	0.636908	98.322	0.652259	98.316	0.633474
98.425	0.637191	98.37	0.652218	98.369	0.633508
98.475	0.637449	98.421	0.65228	98.42	0.633484
98.522	0.637609	98.468	0.65244	98.468	0.633378
98.573	0.637748	98.517	0.652657	98.521	0.633253
98.622	0.637834	98.567	0.652947	98.57	0.633116
98.671	0.637916	98.617	0.653216	98.62	0.633054
98.721	0.638092	98.67	0.653521	98.67	0.632984
98.774	0.638268	98.718	0.653728	98.717	0.633044
98.822	0.638424	98.771	0.65392	98.768	0.633178
98.868	0.63851	98.82	0.654059	98.815	0.633417
98.922	0.638506	98.87	0.654199	98.869	0.633616
98.971	0.638498	98.918	0.654266	98.919	0.633713
99.02	0.638448	98.971	0.654333	98.968	0.633555
99.072	0.638371	99.021	0.654364	99.017	0.633422
99.123	0.638317	99.066	0.65439	99.068	0.633342
99.173	0.638301	99.118	0.654354	99.119	0.633283
99.224	0.638412	99.169	0.654323	99.166	0.633343
99.269	0.638555	99.217	0.654287	99.221	0.633411
99.32	0.638764	99.27	0.654318	99.27	0.633646
99.373	0.638973	99.317	0.654375	99.318	0.633908
99.422	0.639096	99.369	0.654468	99.37	0.634066
99.475	0.639288	99.418	0.654535	99.419	0.634266
99.522	0.639427	99.465	0.654597	99.469	0.634277
99.574	0.639501	99.522	0.654758	99.515	0.63445
99.624	0.639628	99.567	0.654954	99.563	0.634664
99.67	0.639767	99.617	0.655084	99.615	0.634902
99.722	0.639927	99.669	0.65527	99.666	0.63511
99.774	0.640083	99.721	0.655404	99.718	0.63512
99.823	0.640214	99.769	0.655575	99.768	0.635227
99.873	0.640402	99.82	0.655699	99.816	0.635427
99.924	0.640537	99.87	0.65587	99.867	0.63558
99.972	0.640685	99.921	0.656056	99.92	0.635755
100.023	0.640861	99.973	0.65618	99.966	0.635958
100.07	0.641053	100.019	0.656351	100.015	0.636122
100.12	0.641226	100.067	0.656439	100.07	0.63631
100.17	0.641422	100.118	0.656599	100.118	0.636336
100.22	0.641606	100.169	0.656708	100.171	0.636332
100.272	0.641713	100.22	0.656713	100.218	0.636257
100.323	0.641791	100.268	0.656667	100.269	0.63626
100.373	0.641762	100.316	0.656708	100.315	0.636149
100.422	0.641713	100.369	0.656811	100.366	0.636156
100.471	0.641623	100.419	0.656967	100.42	0.63625
100.52	0.641582	100.468	0.657122	100.467	0.636298
100.573	0.641533	100.52	0.657344	100.518	0.63633
100.623	0.641504	100.569	0.657505	100.568	0.636482
100.67	0.64152	100.617	0.657743	100.619	0.636617
100.722	0.641619	100.67	0.657846	100.668	0.63682
100.774	0.641824	100.715	0.657924	100.715	0.636893
100.819	0.641979	100.767	0.657955	100.773	0.63708
100.875	0.642143	100.821	0.657975	100.816	0.637332
100.922	0.642319	100.868	0.658022	100.868	0.637605
100.973	0.642462	100.918	0.658063	100.917	0.637882
101.021	0.642684	100.967	0.658167	100.968	0.638187
101.073	0.642811	101.017	0.658358	101.018	0.638349
101.122	0.642934	101.066	0.658581	101.069	0.638536
101.172	0.643146	101.118	0.658814	101.117	0.638605
101.224	0.643364	101.168	0.658974	101.168	0.638564
101.27	0.643597	101.219	0.659062	101.218	0.638564
101.32	0.643695	101.269	0.659217	101.265	0.638508
101.371	0.643794	101.315	0.659269	101.315	0.638557
101.42	0.643867	101.367	0.659383	101.369	0.638454
101.473	0.6439	101.417	0.659398	101.417	0.638426
101.521	0.643978	101.47	0.659491	101.467	0.638426
101.575	0.643986	101.514	0.659631	101.516	0.63835
101.623	0.643994	101.57	0.659796	101.567	0.638306
101.671	0.644056	101.616	0.660009	101.616	0.63832
101.72	0.644142	101.669	0.660257	101.666	0.638347
101.773	0.644285	101.719	0.660438	101.718	0.638451
101.824	0.644441	101.769	0.660671	101.765	0.638552
101.871	0.644642	101.818	0.660904	101.819	0.638687
101.924	0.644867	101.866	0.661111	101.866	0.63877
101.971	0.645027	101.916	0.661266	101.917	0.63892
102.021	0.645174	101.964	0.661374	101.966	0.63912
102.069	0.645231	102.017	0.661488	102.017	0.639324
102.121	0.645362	102.068	0.661524	102.066	0.639585
102.171	0.645498	102.117	0.661592	102.119	0.639924
102.219	0.645539	102.169	0.6617	102.169	0.64008
102.269	0.645702	102.215	0.661762	102.218	0.640209
102.321	0.645776	102.271	0.661773	102.268	0.640349
102.373	0.645915	102.318	0.66184	102.318	0.640461
102.423	0.646022	102.366	0.661788	102.365	0.640579
102.47	0.646067	102.418	0.661747	102.418	0.640537
102.521	0.646067	102.468	0.661778	102.467	0.640666
102.571	0.646001	102.516	0.661866	102.515	0.640801
102.623	0.645997	102.567	0.661933	102.567	0.641002
102.674	0.646026	102.616	0.662104	102.62	0.641104
102.721	0.646149	102.666	0.662218	102.666	0.641228
102.772	0.646329	102.717	0.662357	102.716	0.641363
102.821	0.64653	102.767	0.662616	102.767	0.641508
102.871	0.646759	102.817	0.662844	102.816	0.641512
102.921	0.647042	102.87	0.663061	102.866	0.641512
102.972	0.647312	102.918	0.663185	102.915	0.641464
103.022	0.647513	102.967	0.663216	102.967	0.64162
103.069	0.64773	103.017	0.663237	103.013	0.641703
103.119	0.647877	103.064	0.663304	103.066	0.641683
103.17	0.647922	103.114	0.663376	103.116	0.641729
103.22	0.647939	103.167	0.663475	103.167	0.641838
103.272	0.647906	103.216	0.663542	103.217	0.641905
103.32	0.647918	103.267	0.663599	103.269	0.641857
103.369	0.648029	103.315	0.663671	103.317	0.641927
103.421	0.648172	103.365	0.66378	103.366	0.642003
103.47	0.648316	103.417	0.663961	103.413	0.642125
103.521	0.648426	103.469	0.664132	103.466	0.642208
103.572	0.648524	103.513	0.664282	103.517	0.642371
103.62	0.648524	103.567	0.664452	103.565	0.642426
103.671	0.648565	103.617	0.664525	103.613	0.642511
103.721	0.648553	103.665	0.664587	103.667	0.642434
103.772	0.648701	103.718	0.664644	103.715	0.6424
103.823	0.648844	103.768	0.664701	103.767	0.64247
103.869	0.649049	103.815	0.66483	103.815	0.642615
103.921	0.649327	103.869	0.664959	103.863	0.642828
103.97	0.649614	103.916	0.665182	103.915	0.643067
104.021	0.649794	103.965	0.665394	103.965	0.643351
104.072	0.649983	104.015	0.665591	104.017	0.643632
104.119	0.650089	104.066	0.665792	104.064	0.643827
104.169	0.650208	104.114	0.665922	104.118	0.644108
104.22	0.650212	104.167	0.665999	104.166	0.644279
104.273	0.650167	104.216	0.665984	104.216	0.644494
104.323	0.650126	104.267	0.665942	104.267	0.644742
104.366	0.650048	104.319	0.665942	104.313	0.644839
104.421	0.649938	104.364	0.665953	104.367	0.644811
104.47	0.649864	104.416	0.666015	104.415	0.644699
104.522	0.649831	104.466	0.666217	104.464	0.644488
104.57	0.649839	104.52	0.66632	104.515	0.644505
104.619	0.649974	104.567	0.666522	104.566	0.644475
104.671	0.65022	104.617	0.666713	104.616	0.644475
104.721	0.650445	104.666	0.666931	104.665	0.644524
104.768	0.650699	104.716	0.667132	104.715	0.644617
104.819	0.650998	104.768	0.667401	104.765	0.644785
104.871	0.651273	104.815	0.667639	104.813	0.644993
104.919	0.651617	104.867	0.667805	104.865	0.645326
104.968	0.651957	104.918	0.667888	104.914	0.645571
105.016	0.652297	104.969	0.667888	104.966	0.645758
105.07	0.652506	105.019	0.667944	105.014	0.645964
105.119	0.652674	105.069	0.667924	105.064	0.646176
105.168	0.652788	105.116	0.667851	105.115	0.646382
105.222	0.652776	105.163	0.667924	105.166	0.64647
105.274	0.652694	105.218	0.667996	105.216	0.646407
105.321	0.652723	105.267	0.668234	105.262	0.646407
105.368	0.652723	105.316	0.668493	105.313	0.646375
105.421	0.652715	105.366	0.668746	105.366	0.646282
105.468	0.65278	105.416	0.668989	105.417	0.64625
105.518	0.652833	105.467	0.669264	105.466	0.646233
105.57	0.652969	105.517	0.669429	105.513	0.646149
105.618	0.65303	105.563	0.669502	105.564	0.646108
105.669	0.653018	105.617	0.669626	105.615	0.646074
105.719	0.653079	105.666	0.669745	105.666	0.646102
105.771	0.653157	105.715	0.669734	105.714	0.646126
105.818	0.653366	105.768	0.669771	105.765	0.646303
105.871	0.653501	105.816	0.669734	105.816	0.646548
105.921	0.653689	105.865	0.669734	105.864	0.646865
105.969	0.65389	105.914	0.66976	105.917	0.647157
106.021	0.654021	105.964	0.669874	105.964	0.647394
106.068	0.654201	106.015	0.67004	106.018	0.647566
106.119	0.654328	106.059	0.670226	106.065	0.647642
106.169	0.654353	106.113	0.670495	106.116	0.647733
106.221	0.65441	106.164	0.670712	106.167	0.647711
106.268	0.654406	106.216	0.670893	106.216	0.647646
106.318	0.654406	106.266	0.671023	106.264	0.647635
106.37	0.654455	106.317	0.671193	106.317	0.647657
106.421	0.654554	106.367	0.671395	106.366	0.647734
106.472	0.65475	106.415	0.671452	106.415	0.647942
106.522	0.654988	106.466	0.671555	106.467	0.647991
106.566	0.655275	106.512	0.67155	106.517	0.648023
106.62	0.655516	106.561	0.671519	106.564	0.648166
106.67	0.655791	106.614	0.671519	106.618	0.648326
106.719	0.656036	106.667	0.671519	106.666	0.648528
106.768	0.656245	106.715	0.671524	106.712	0.648784
106.816	0.656471	106.766	0.671633	106.765	0.649032
106.87	0.656524	106.816	0.671788	106.814	0.649303
106.917	0.656495	106.863	0.672031	106.864	0.649388
106.97	0.656462	106.917	0.672337	106.915	0.649593
107.015	0.656389	106.964	0.672621	106.964	0.649746
107.071	0.656368	107.017	0.672906	107.015	0.649834
107.119	0.65636	107.064	0.673133	107.066	0.649957
107.169	0.656421	107.115	0.673345	107.113	0.6499
107.218	0.656569	107.165	0.673625	107.166	0.649845
107.269	0.6567	107.213	0.673873	107.216	0.649807
107.319	0.656782	107.266	0.674002	107.263	0.649772
107.37	0.656901	107.311	0.674137	107.317	0.649987
107.419	0.657077	107.364	0.674292	107.365	0.650191
107.472	0.657257	107.416	0.674344	107.415	0.650476
107.517	0.657499	107.462	0.674421	107.465	0.650659
107.569	0.657806	107.515	0.674515	107.517	0.650763
107.616	0.658007	107.564	0.674572	107.564	0.650994
107.669	0.658129	107.613	0.674659	107.612	0.651127
107.717	0.658273	107.666	0.674789	107.662	0.651173
107.769	0.658387	107.713	0.674809	107.716	0.651288
107.821	0.658478	107.768	0.674809	107.767	0.651414
107.872	0.658564	107.815	0.674866	107.816	0.651602
107.918	0.658494	107.864	0.674908	107.864	0.65169
107.966	0.658478	107.915	0.674949	107.915	0.651791
108.02	0.658478	107.967	0.675094	107.966	0.651941
108.069	0.658494	108.013	0.675161	108.015	0.652211
108.116	0.658568	108.064	0.675291	108.065	0.652484
108.166	0.658727	108.11	0.675575	108.113	0.652613
108.22	0.659002	108.163	0.675798	108.163	0.652673
108.267	0.659248	108.215	0.675948	108.211	0.652669
108.316	0.659469	108.262	0.67618	108.261	0.652558
108.372	0.65962	108.316	0.676372	108.313	0.652467
108.419	0.659743	108.366	0.676574	108.367	0.652477
108.469	0.659964	108.411	0.676718	108.414	0.652554
108.518	0.660149	108.461	0.676744	108.463	0.652638
108.57	0.660296	108.513	0.676755	108.508	0.652754
108.618	0.660321	108.564	0.676812	108.564	0.65287
108.669	0.660333	108.612	0.676858	108.615	0.65309
108.718	0.660272	108.662	0.676987	108.662	0.653174
108.766	0.660251	108.711	0.677086	108.712	0.65321
108.817	0.660284	108.766	0.67721	108.764	0.65315
108.868	0.660386	108.813	0.67735	108.813	0.652986
108.916	0.66048	108.863	0.67752	108.866	0.652919
108.967	0.660562	108.915	0.677691	108.914	0.652822
109.019	0.660693	108.962	0.677857	108.963	0.652861
109.067	0.660804	109.014	0.678012	109.012	0.652797
109.118	0.661037	109.064	0.678219	109.061	0.652861
109.168	0.661275	109.116	0.678452	109.112	0.653039
109.222	0.66148	109.163	0.678591	109.163	0.653208
109.269	0.661742	109.215	0.678674	109.213	0.653348
109.317	0.661894	109.264	0.678757	109.261	0.653516
109.368	0.662045	109.314	0.678793	109.312	0.653666
109.42	0.662176	109.362	0.678814	109.364	0.653803
109.466	0.66225	109.412	0.678964	109.414	0.653923
109.52	0.662356	109.463	0.679072	109.463	0.654181
109.569	0.66243	109.511	0.679176	109.509	0.654483
109.619	0.662512	109.563	0.679372	109.564	0.654711
109.669	0.662623	109.611	0.679497	109.611	0.654823
109.718	0.662655	109.662	0.679616	109.664	0.654924
109.771	0.662754	109.713	0.679817	109.715	0.654978
109.817	0.662844	109.764	0.680055	109.763	0.655065
109.868	0.662983	109.816	0.680376	109.811	0.655072
109.917	0.663217	109.861	0.680547	109.865	0.655146
109.965	0.663438	109.915	0.680578	109.91	0.655284
110.017	0.663729	109.963	0.680666	109.961	0.655381
110.067	0.663827	110.01	0.6808	110.013	0.655451
110.116	0.663954	110.064	0.680873	110.063	0.655409
110.167	0.664138	110.115	0.681043	110.114	0.655375
110.218	0.664269	110.162	0.68109	110.163	0.655458
110.268	0.664331	110.21	0.681126	110.214	0.655487
110.32	0.664306	110.265	0.681255	110.262	0.655672
110.368	0.664347	110.313	0.681369	110.311	0.655981
110.416	0.664359	110.366	0.681509	110.364	0.656237
110.467	0.664367	110.412	0.681638	110.412	0.656396
110.517	0.6644	110.461	0.681643	110.459	0.656627
110.563	0.664413	110.516	0.6817	110.511	0.656897
110.619	0.664486	110.562	0.681711	110.559	0.657066
110.667	0.664617	110.612	0.681721	110.613	0.657143
110.718	0.664798	110.662	0.681876	110.664	0.65715
110.763	0.665097	110.713	0.681969	110.71	0.657104
110.814	0.665375	110.763	0.682094	110.764	0.65721
110.87	0.665666	110.811	0.682326	110.812	0.657241
110.915	0.665908	110.863	0.682616	110.863	0.657284
110.969	0.666149	110.914	0.682932	110.913	0.65741
111.019	0.666358	110.965	0.683314	110.963	0.657404
111.067	0.66651	111.012	0.683609	111.014	0.657473
111.117	0.666604	111.064	0.683852	111.062	0.657501
111.167	0.666641	111.114	0.684137	111.114	0.657492
111.218	0.666604	111.164	0.684339	111.159	0.657586
111.266	0.666514	111.212	0.684406	111.214	0.657702
111.317	0.666403	111.261	0.684442	111.26	0.657959
111.367	0.666403	111.311	0.684458	111.313	0.658272
111.417	0.666391	111.365	0.684473	111.36	0.65864
111.466	0.666481	111.416	0.684473	111.412	0.659083
111.518	0.666596	111.46	0.68452	111.464	0.659323
111.567	0.666719	111.512	0.684551	111.513	0.659414
111.615	0.666977	111.563	0.684634	111.56	0.659359
111.666	0.667267	111.61	0.68467	111.612	0.659256
111.714	0.667521	111.663	0.684763	111.66	0.659172
111.766	0.667837	111.714	0.68496	111.707	0.659133
111.815	0.668091	111.764	0.685151	111.764	0.659101
111.864	0.668226	111.812	0.685472	111.812	0.659118
111.915	0.668279	111.862	0.685751	111.862	0.65907
111.967	0.668209	111.915	0.685999	111.914	0.659119
112.016	0.668271	111.963	0.686144	111.963	0.659166
112.068	0.668291	112.014	0.686268	112.011	0.659138
112.118	0.668373	112.06	0.686387	112.062	0.659324
112.166	0.6685	112.112	0.68646	112.117	0.659496
112.217	0.668754	112.164	0.686672	112.162	0.659729
112.266	0.669004	112.211	0.686962	112.21	0.659978
112.319	0.669221	112.259	0.687272	112.263	0.660113
112.367	0.669426	112.312	0.68751	112.314	0.660366
112.418	0.669631	112.363	0.687665	112.362	0.660489
112.467	0.66977	112.412	0.687846	112.415	0.660581
112.518	0.669926	112.462	0.687991	112.462	0.66063
112.567	0.670151	112.51	0.688141	112.51	0.660634
112.616	0.670257	112.564	0.688286	112.563	0.660714
112.669	0.670446	112.611	0.688384	112.611	0.660841
112.714	0.67052	112.661	0.688472	112.663	0.660976
112.765	0.670552	112.712	0.688483	112.711	0.661155
112.816	0.670548	112.765	0.688477	112.759	0.661366
112.866	0.670458	112.812	0.688596	112.814	0.66162
112.92	0.670413	112.862	0.688674	112.862	0.661828
112.966	0.670364	112.912	0.688627	112.911	0.66199
113.018	0.670417	112.964	0.6887	112.962	0.662145
113.068	0.670511	113.01	0.688788	113.011	0.662215
113.117	0.670569	113.058	0.688855	113.062	0.662401
113.169	0.670675	113.111	0.689047	113.113	0.662304
113.214	0.670794	113.161	0.689336	113.159	0.662156
113.269	0.670962	113.211	0.689569	113.211	0.662155
113.315	0.671249	113.263	0.689957	113.26	0.662089
113.366	0.671445	113.314	0.690288	113.312	0.662079
113.418	0.67163	113.358	0.6905	113.362	0.662121
113.467	0.671892	113.411	0.690697	113.412	0.66197
113.516	0.672101	113.458	0.690852	113.463	0.661935
113.566	0.672359	113.512	0.691038	113.512	0.661902
113.616	0.672535	113.559	0.691266	113.563	0.661869
113.667	0.672731	113.612	0.691421	113.611	0.661992
113.714	0.672932	113.662	0.691488	113.661	0.662141
113.766	0.673104	113.712	0.69153	113.709	0.662383
113.816	0.673374	113.762	0.691612	113.764	0.662609
113.868	0.673522	113.81	0.691669	113.812	0.662891
113.916	0.673632	113.862	0.691856	113.865	0.663141
113.965	0.673731	113.912	0.692006	113.91	0.663269
114.015	0.673792	113.962	0.692078	113.961	0.663416
114.064	0.673841	114.011	0.692161	114.013	0.663508
114.116	0.6738	114.064	0.692207	114.062	0.663614
114.165	0.673755	114.108	0.692321	114.111	0.663805
114.216	0.673735	114.161	0.692482	114.164	0.663978
114.265	0.673759	114.208	0.692704	114.212	0.664197
114.316	0.673821	114.262	0.69288	114.263	0.66445
114.364	0.673923	114.315	0.693164	114.313	0.664606
114.416	0.674013	114.36	0.693377	114.362	0.664698
114.466	0.674239	114.412	0.693656	114.409	0.664722
114.517	0.674448	114.461	0.693909	114.462	0.664776
114.563	0.674742	114.51	0.694085	114.509	0.664839
114.616	0.675033	114.56	0.694235	114.561	0.664832
114.669	0.675234	114.608	0.69437	114.612	0.664695
114.714	0.675459	114.657	0.694504	114.662	0.66468
114.765	0.675656	114.71	0.694587	114.709	0.664677
114.817	0.675898	114.762	0.694665	114.764	0.664815
114.866	0.676053	114.812	0.694742	114.812	0.664984
114.915	0.676246	114.862	0.694742	114.864	0.665201
114.962	0.676401	114.912	0.694763	114.91	0.665331
115.013	0.676459	114.959	0.694789	114.965	0.665522
115.063	0.676504	115.009	0.694784	115.01	0.66572
115.111	0.676598	115.059	0.694898	115.059	0.665776
115.166	0.676635	115.111	0.695146	115.111	0.665899
115.216	0.676643	115.162	0.695291	115.16	0.665886
115.268	0.676622	115.208	0.695467	115.209	0.665989
115.316	0.676618	115.259	0.695632	115.262	0.666175
115.365	0.676541	115.309	0.695917	115.311	0.666399
115.413	0.67659	115.36	0.696186	115.36	0.666791
115.465	0.676659	115.413	0.696419	115.411	0.666918
115.514	0.676803	115.458	0.696739	115.463	0.66706
115.563	0.676954	115.51	0.696931	115.511	0.667138
115.616	0.67713	115.561	0.697189	115.561	0.667096
115.665	0.677343	115.611	0.697438	115.611	0.666996
115.715	0.677667	115.661	0.697541	115.661	0.666863
115.767	0.677995	115.71	0.697572	115.711	0.666749
115.814	0.678343	115.763	0.697681	115.763	0.666876
115.866	0.678658	115.811	0.697753	115.809	0.666958
115.915	0.678982	115.862	0.697919	115.858	0.6671
115.969	0.679264	115.911	0.69811	115.91	0.667272
116.015	0.679453	115.958	0.698348	115.962	0.667398
116.064	0.679572	116.013	0.698581	116.007	0.667613
116.112	0.679592	116.061	0.698741	116.061	0.66783
116.165	0.679567	116.112	0.698886	116.109	0.668024
116.218	0.679514	116.159	0.699072	116.159	0.668339
116.263	0.679502	116.213	0.699171	116.209	0.668499
116.312	0.679539	116.259	0.699228	116.26	0.668717
116.364	0.679658	116.311	0.6993	116.309	0.66876
116.415	0.679707	116.359	0.699378	116.361	0.668876
116.465	0.67978	116.41	0.699533	116.41	0.668892
116.516	0.679932	116.459	0.699657	116.461	0.669019
116.563	0.680108	116.51	0.6999	116.508	0.66909
116.615	0.680251	116.56	0.700221	116.56	0.669058
116.666	0.680321	116.61	0.7005	116.612	0.668977
116.711	0.680448	116.661	0.70078	116.659	0.668903
116.763	0.680665	116.71	0.700966	116.708	0.668896
116.816	0.6808	116.758	0.701131	116.761	0.669006
116.863	0.681001	116.81	0.701245	116.812	0.669133
116.914	0.681157	116.858	0.701349	116.86	0.669154
116.963	0.681312	116.91	0.70154	116.912	0.669151
117.017	0.68139	116.959	0.701597	116.958	0.669159
117.062	0.681554	117.009	0.70168	117.013	0.669202
117.115	0.681759	117.059	0.701737	117.061	0.669355
117.166	0.681906	117.111	0.701794	117.11	0.669651
117.212	0.682136	117.16	0.701835	117.158	0.669868
117.263	0.682332	117.209	0.701902	117.205	0.670113
117.313	0.682545	117.261	0.702026	117.261	0.670406
117.363	0.682713	117.308	0.702182	117.311	0.670694
117.411	0.682873	117.359	0.702409	117.363	0.670935
117.467	0.682951	117.411	0.702725	117.409	0.671027
117.515	0.683078	117.46	0.703009	117.46	0.671084
117.565	0.683127	117.508	0.703284	117.512	0.671095
117.617	0.683246	117.557	0.70362	117.558	0.671049
117.662	0.683315	117.611	0.703899	117.607	0.671017
117.712	0.683467	117.66	0.70421	117.659	0.671095
117.765	0.683676	117.708	0.704453	117.712	0.671244
117.813	0.683844	117.759	0.704634	117.759	0.671443
117.865	0.684032	117.811	0.704768	117.809	0.67167
117.912	0.684151	117.859	0.704846	117.861	0.67188
117.968	0.68429	117.909	0.704986	117.91	0.67205
118.011	0.684462	117.959	0.705058	117.96	0.672175
118.062	0.684638	118.007	0.705177	118.01	0.67226
118.116	0.684909	118.059	0.705353	118.058	0.672388
118.162	0.685109	118.108	0.705487	118.106	0.6726
118.212	0.685199	118.153	0.705601	118.158	0.672824
118.265	0.685343	118.208	0.705839	118.207	0.673111
118.312	0.685355	118.258	0.706	118.258	0.673296
118.364	0.685355	118.308	0.706134	118.309	0.673382
118.415	0.685318	118.356	0.706279	118.362	0.673429
118.463	0.685339	118.407	0.706388	118.407	0.673418
118.513	0.685433	118.46	0.706475	118.46	0.673332
118.564	0.685564	118.509	0.706631	118.509	0.673173
118.612	0.685818	118.56	0.706786	118.558	0.673134
118.663	0.686113	118.605	0.706967	118.608	0.673095
118.712	0.686449	118.658	0.70721	118.657	0.673131
118.766	0.686694	118.708	0.707391	118.711	0.673241
118.815	0.686875	118.76	0.707614	118.755	0.673308
118.862	0.687108	118.807	0.707914	118.81	0.673394
118.912	0.687264	118.855	0.708095	118.859	0.673402
118.962	0.687415	118.906	0.708312	118.908	0.673565
119.015	0.68744	118.957	0.708524	118.959	0.673746
119.061	0.687456	119.011	0.70869	119.006	0.673903
119.113	0.687456	119.057	0.708845	119.061	0.674135
119.164	0.687509	119.107	0.708979	119.106	0.674471
119.215	0.687587	119.157	0.709124	119.158	0.674717
119.264	0.687743	119.209	0.709383	119.209	0.674995
119.313	0.687985	119.254	0.709667	119.257	0.675237
119.366	0.688239	119.305	0.71004	119.308	0.67544
119.409	0.688529	119.358	0.710386	119.358	0.675742
119.462	0.688767	119.407	0.710671	119.41	0.675924
119.514	0.689025	119.458	0.71094	119.46	0.676126
119.563	0.689172	119.507	0.711069	119.506	0.676155
119.612	0.689299	119.557	0.711018	119.56	0.67613
119.665	0.68941	119.611	0.711033	119.611	0.676126
119.712	0.689373	119.659	0.710987	119.657	0.676002
119.762	0.689312	119.707	0.71094	119.711	0.675949
119.811	0.689295	119.755	0.711023	119.758	0.67591
119.862	0.689316	119.805	0.711245	119.809	0.675835
119.911	0.689484	119.856	0.71154	119.859	0.675896
119.958	0.689582	119.907	0.711913	119.908	0.675878
120.011	0.689803	119.955	0.712249	119.954	0.675921
120.06	0.690078	120.007	0.712513	120.01	0.676018
120.11	0.690397	120.056	0.712813	120.059	0.676054
120.162	0.6907	120.107	0.713015	120.107	0.676089
120.212	0.690991	120.157	0.713175	120.157	0.676146
120.262	0.691278	120.207	0.713372	120.21	0.67616
120.312	0.691487	120.258	0.71363	120.257	0.676303
120.361	0.6917	120.309	0.713816	120.307	0.676371
120.412	0.69188	120.361	0.714039	120.359	0.676548
120.461	0.691999	120.406	0.714158	120.405	0.676598
120.512	0.692056	120.456	0.714272	120.458	0.676724
120.562	0.692097	120.506	0.714385	120.508	0.67693
120.613	0.692146	120.556	0.714567	120.557	0.677147
120.662	0.692175	120.606	0.714737	120.608	0.677388
120.71	0.692179	120.658	0.714898	120.658	0.677657
120.763	0.69224	120.708	0.715037	120.706	0.678035
120.811	0.692359	120.755	0.715074	120.758	0.678406
120.861	0.692543	120.804	0.715255	120.807	0.67867
120.911	0.692687	120.859	0.71541	120.858	0.679045
120.958	0.692937	120.907	0.715663	120.903	0.679461
121.008	0.693252	120.957	0.716005	120.955	0.679765
121.059	0.693502	121.005	0.716351	121.006	0.679895
121.112	0.693846	121.057	0.716708	121.055	0.679948
121.159	0.694083	121.107	0.717257	121.105	0.680016
121.212	0.694321	121.153	0.717717	121.157	0.680016
121.263	0.694395	121.208	0.718172	121.206	0.679941
121.31	0.694399	121.257	0.718571	121.256	0.67984
121.359	0.694235	121.304	0.718741	121.309	0.679663
121.41	0.694133	121.358	0.718778	121.356	0.679494
121.461	0.694104	121.408	0.718731	121.405	0.679384
121.514	0.694088	121.456	0.718597	121.459	0.679323
121.562	0.694034	121.506	0.718472	121.508	0.679373
121.611	0.694133	121.557	0.718265	121.554	0.679512
121.662	0.694288	121.606	0.718157	121.607	0.679595
121.712	0.694489	121.654	0.71809	121.655	0.679713
121.761	0.694833	121.707	0.718069	121.705	0.679842
121.811	0.695251	121.756	0.718209	121.76	0.680056
121.859	0.695624	121.806	0.718441	121.807	0.680202
121.91	0.696	121.857	0.718716	121.858	0.680467
121.96	0.696303	121.904	0.719041	121.908	0.68066
122.014	0.696578	121.958	0.719316	121.958	0.680981
122.061	0.696824	122.007	0.719642	122.008	0.68136
122.111	0.697	122.057	0.719999	122.057	0.681639
122.164	0.697233	122.105	0.720412	122.108	0.681843
122.208	0.697524	122.155	0.720806	122.158	0.681918
122.26	0.697749	122.205	0.721266	122.205	0.682129
122.312	0.697934	122.256	0.721716	122.258	0.68239
122.361	0.697987	122.304	0.721975	122.305	0.682515
122.413	0.69802	122.358	0.722197	122.357	0.682502
122.463	0.698028	122.409	0.722347	122.408	0.682562
122.513	0.698065	122.455	0.72242	122.458	0.682481
122.56	0.698097	122.507	0.722466	122.508	0.682362
122.61	0.698257	122.557	0.722451	122.555	0.682198
122.661	0.69836	122.607	0.722513	122.606	0.68208
122.711	0.698462	122.657	0.722673	122.656	0.682043
122.759	0.698671	122.708	0.722916	122.708	0.682005
122.812	0.698831	122.753	0.723118	122.757	0.682095
122.858	0.698958	122.806	0.723418	122.806	0.682223
122.913	0.699171	122.859	0.723625	122.856	0.682394
122.962	0.699371	122.902	0.723884	122.906	0.682653
123.011	0.699506	122.962	0.724117	122.959	0.682939
123.063	0.69958	123.008	0.724344	123.008	0.683247
123.111	0.699601	123.056	0.724536	123.055	0.683404
123.162	0.699662	123.105	0.724732	123.106	0.683483
123.21	0.699863	123.158	0.724986	123.156	0.683512
123.26	0.700063	123.204	0.72526	123.206	0.683584
123.31	0.700338	123.257	0.72557	123.254	0.683742
123.363	0.700653	123.305	0.725793	123.308	0.683821
123.411	0.701067	123.354	0.725896	123.358	0.683864
123.462	0.701407	123.403	0.726041	123.405	0.68405
123.509	0.701677	123.455	0.726139	123.455	0.684261
123.56	0.701882	123.504	0.726222	123.505	0.684472
123.606	0.701927	123.556	0.726372	123.558	0.684708
123.662	0.701923	123.606	0.726501	123.607	0.684853
123.711	0.701915	123.655	0.726714	123.659	0.685006
123.76	0.701886	123.705	0.726941	123.705	0.685164
123.81	0.701935	123.753	0.727246	123.76	0.685293
123.861	0.702034	123.807	0.727583	123.807	0.685387
123.911	0.702161	123.854	0.72796	123.857	0.685447
123.961	0.7023	123.904	0.728317	123.907	0.68548
124.01	0.702443	123.954	0.728716	123.959	0.685426
124.063	0.702632	124.005	0.729129	124.009	0.685408
124.11	0.702877	124.055	0.729455	124.058	0.685713
124.161	0.703107	124.105	0.729662	124.106	0.6862
124.211	0.703422	124.153	0.729885	124.156	0.686617
124.257	0.703635	124.207	0.730045	124.205	0.686879
124.311	0.703869	124.256	0.730216	124.254	0.686912
124.364	0.704098	124.308	0.730423	124.306	0.686948
[truncated: 2,501 more rows]

## Sheet: Fig. 1d
R (modifier/network) (-)	Tg* for silicates (-)	R (modifier/network) (-)	Tg* for modified ZIFs (-)
22.0576	0.632065	0	1
19.0232	0.65	25	0.769502
10.0619	0.697283	50	0.6701
3.3647	0.808152	100	0.596629
2.14719	0.844022	100	0.579342
68.3376	0.511413	100	0.592307
53.7401	0.5375	0	1
47.3668	0.534239	25	0.727881
59.5994	0.522826	100	0.622642
18.2638	0.645109
7.84218	0.751087
10.5193	0.716848
4.06141	0.821196
2.76467	0.860326
1.7982	0.907609
3.36639	0.887515
10.8784	0.781279
12.1528	0.752712
18.2408	0.73575
19.7305	0.717002
32.4211	0.658974

## Sheet: Fig. 3a
	Note that the data has been normalized to the same maximum intensity in the manuscript figure.
ZIF-62			ZIF-62-bImCl (R=1)			Simulation
Chemical shift (ppm)	Signal intensity		Chemical shift (ppm)	Signal intensity		Chemical shift (ppm)	Signal intensity
1515.66	16991052		3419.27	7665929216		-2526.86	6.23126e+07
1515.56	1.69649e+07		3418.46	-7562217472		-2526.78	6.23126e+07
1515.46	1.69086e+07		3417.65	-9442823168		-2526.7	6.23126e+07
1515.35	16824625		3416.84	-10832661504		-2526.63	6.23126e+07
1515.25	1.67164e+07		3416.03	-11102342144		-2526.55	6.23126e+07
1515.15	1.65877e+07		3415.21	-10088469504		-2526.47	6.23127e+07
1515.05	16442554		3414.4	-8380027904		-2526.39	6.23127e+07
1514.94	1.6285e+07		3413.59	-7123683328		-2526.32	6.23127e+07
1514.84	16119278		3412.78	-7158908928		-2526.24	6.23127e+07
1514.74	15949069		3411.97	-8367228928		-2526.16	6.23127e+07
1514.64	15777738		3411.16	-10106848256		-2526.09	6.23126e+07
1514.53	15607990		3410.35	-12043926528		-2526.01	6.23126e+07
1514.43	15441818		3409.54	-14208378880		-2525.93	6.23126e+07
1514.33	15280465		3408.73	-16522295296		-2525.86	6.23126e+07
1514.22	1.51245e+07		3407.92	-18739570688		-2525.78	6.23126e+07
1514.12	14973656		3407.11	-20722334720		-2525.7	6.23126e+07
1514.02	1.48274e+07		3406.3	-22563639296		-2525.62	6.23126e+07
1513.92	14684597		3405.49	-24500065280		-2525.55	6.23125e+07
1513.81	14543869		3404.67	-26466003968		-2525.47	6.23125e+07
1513.71	14403658		3403.86	-27866401792		-2525.39	6.23125e+07
1513.61	14262313		3403.05	-28129705984		-2525.32	6.23125e+07
1513.51	14118165		3402.24	-27256226816		-2525.24	6.23125e+07
1513.4	1.39696e+07		3401.43	-25889819648		-2525.16	6.23124e+07
1513.3	13814921		3400.62	-25112244224		-2525.09	6.23124e+07
1513.2	1.36527e+07		3399.81	-25577812992		-2525.01	6.23124e+07
1513.1	13481465		3399	-26741778432		-2524.93	6.23123e+07
1512.99	13299870		3398.19	-27638416384		-2524.86	6.23123e+07
1512.89	1.31067e+07		3397.38	-28024515584		-2524.78	6.23123e+07
1512.79	1.29009e+07		3396.57	-28314332160		-2524.7	6.23123e+07
1512.68	12681546		3395.76	-28948371456		-2524.62	6.23122e+07
1512.58	1.2448e+07		3394.95	-29969187840		-2524.55	6.23122e+07
1512.48	12199796		3394.14	-30992109568		-2524.47	6.23122e+07
1512.38	11936752		3393.32	-31370354688		-2524.39	6.23121e+07
1512.27	1.16589e+07		3392.51	-30608693248		-2524.32	6.23121e+07
1512.17	1.13667e+07		3391.7	-28926412800		-2524.24	6.23121e+07
1512.07	11060582		3390.89	-26970802176		-2524.16	6.23121e+07
1511.97	1.07415e+07		3390.08	-24939379712		-2524.09	6.2312e+07
1511.86	1.04105e+07		3389.27	-22380280832		-2524.01	6.2312e+07
1511.76	1.0069e+07		3388.46	-19008615424		-2523.93	6.2312e+07
1511.66	9718521		3387.65	-15450238976		-2523.85	6.2312e+07
1511.56	9.36088e+06		3386.84	-12694040576		-2523.78	6.2312e+07
1511.45	8.99806e+06		3386.03	-11097639936		-2523.7	6.2312e+07
1511.35	8632226		3385.22	-10309362688		-2523.62	6.23119e+07
1511.25	8.26566e+06		3384.41	-9812752384		-2523.55	6.23119e+07
1511.14	7900745		3383.6	-9364960256		-2523.47	6.23119e+07
1511.04	7.53991e+06		3382.78	-8935012352		-2523.39	6.23119e+07
1510.94	7.18562e+06		3381.97	-8577489920		-2523.32	6.23119e+07
1510.84	6.84033e+06		3381.16	-8518466560		-2523.24	6.23119e+07
1510.73	6.50651e+06		3380.35	-8748539904		-2523.16	6.23119e+07
1510.63	6.18661e+06		3379.54	-8691502080		-2523.08	6.23119e+07
1510.53	5.88308e+06		3378.73	-7784275968		-2523.01	6.23119e+07
1510.43	5598381		3377.92	-6111245312		-2522.93	6.23119e+07
1510.32	5334987		3377.11	-4296445952		-2522.85	6.23119e+07
1510.22	5095400		3376.3	-2865822720		-2522.78	6.2312e+07
1510.12	4.88214e+06		3375.49	-1783994368		-2522.7	6.2312e+07
1510.02	4.69774e+06		3374.68	-673201152		-2522.62	6.2312e+07
1509.91	4.54471e+06		3373.87	631965696		-2522.55	6.2312e+07
1509.81	4425541		3373.06	1760844800		-2522.47	6.2312e+07
1509.71	4342612		3372.25	2287610880		-2522.39	6.2312e+07
1509.6	4.29814e+06		3371.43	2407974912		-2522.32	6.2312e+07
1509.5	4.2941e+06		3370.62	2493922304		-2522.24	6.2312e+07
1509.4	4332089		3369.81	2323898368		-2522.16	6.2312e+07
1509.3	4.41323e+06		3369	1378292736		-2522.08	6.23121e+07
1509.19	4.53801e+06		3368.19	-270729216		-2522.01	6.23121e+07
1509.09	4706202		3367.38	-1776166912		-2521.93	6.23121e+07
1508.99	4916703		3366.57	-2142270464		-2521.85	6.23121e+07
1508.89	5167489		3365.76	-836257792		-2521.78	6.23121e+07
1508.78	5455579		3364.95	1817555968		-2521.7	6.23121e+07
1508.68	5.77705e+06		3364.14	4650588160		-2521.62	6.23121e+07
1508.58	6127136		3363.33	6409084928		-2521.55	6.23121e+07
1508.48	6.50035e+06		3362.52	6497693696		-2521.47	6.23121e+07
1508.37	6.8907e+06		3361.71	4977579008		-2521.39	6.23121e+07
1508.27	7291873		3360.89	2390237184		-2521.31	6.23121e+07
1508.17	7697513		3360.08	-249119744		-2521.24	6.23121e+07
1508.06	8.10143e+06		3359.27	-1923004416		-2521.16	6.23121e+07
1507.96	8.49782e+06		3358.46	-2342470656		-2521.08	6.23121e+07
1507.86	8.88145e+06		3357.65	-1972754432		-2521.01	6.23121e+07
1507.76	9.24777e+06		3356.84	-1580609536		-2520.93	6.23121e+07
1507.65	9593015		3356.03	-1764895744		-2520.85	6.23121e+07
1507.55	9.91422e+06		3355.22	-2717290496		-2520.78	6.2312e+07
1507.45	10209254		3354.41	-4296704000		-2520.7	6.2312e+07
1507.35	1.04767e+07		3353.6	-5940685824		-2520.62	6.2312e+07
1507.24	1.07161e+07		3352.79	-6580563968		-2520.55	6.2312e+07
1507.14	10927184		3351.98	-5143341056		-2520.47	6.2312e+07
1507.04	11110722		3351.17	-1387028480		-2520.39	6.23119e+07
1506.94	1.12677e+07		3350.36	3818915840		-2520.31	6.23119e+07
1506.83	1.13998e+07		3349.54	9177619456		-2520.24	6.23119e+07
1506.73	11508711		3348.73	13969379328		-2520.16	6.23119e+07
1506.63	11596757		3347.92	18332296192		-2520.08	6.23118e+07
1506.52	11666436		3347.11	22663316480		-2520.01	6.23118e+07
1506.42	11720539		3346.3	27002949632		-2519.93	6.23118e+07
1506.32	1.17621e+07		3345.49	31049431040		-2519.85	6.23117e+07
1506.22	1.17944e+07		3344.68	34439032832		-2519.78	6.23117e+07
1506.11	1.1821e+07		3343.87	36925636608		-2519.7	6.23117e+07
1506.01	11845596		3343.06	38591892480		-2519.62	6.23117e+07
1505.91	11871988		3342.25	39944420352		-2519.54	6.23116e+07
1505.81	11904172		3341.44	41502722048		-2519.47	6.23116e+07
1505.7	1.19461e+07		3340.63	43016431616		-2519.39	6.23116e+07
1505.6	1.20019e+07		3339.82	43341869056		-2519.31	6.23116e+07
1505.5	12075109		3339.01	41428799488		-2519.24	6.23115e+07
1505.4	12169443		3338.19	37419988992		-2519.16	6.23115e+07
1505.29	12288038		3337.38	32442335232		-2519.08	6.23115e+07
1505.19	12433587		3336.57	27592246272		-2519.01	6.23115e+07
1505.09	12608186		3335.76	23653849088		-2518.93	6.23115e+07
1504.99	1.28132e+07		3334.95	21236240384		-2518.85	6.23114e+07
1504.88	13049332		3334.14	20635191296		-2518.78	6.23114e+07
1504.78	1.33163e+07		3333.33	21802012672		-2518.7	6.23114e+07
1504.68	1.36129e+07		3332.52	24271219712		-2518.62	6.23114e+07
1504.57	1.39373e+07		3331.71	26914121728		-2518.54	6.23114e+07
1504.47	14286559		3330.9	28291818496		-2518.47	6.23114e+07
1504.37	1.46573e+07		3330.09	27713763328		-2518.39	6.23114e+07
1504.27	1.50453e+07		3329.28	25736584192		-2518.31	6.23114e+07
1504.16	15445996		3328.47	23637253120		-2518.24	6.23114e+07
1504.06	15854708		3327.65	22536426496		-2518.16	6.23114e+07
1503.96	16266603		3326.84	22520085504		-2518.08	6.23114e+07
1503.86	1.66771e+07		3326.03	22392525824		-2518.01	6.23114e+07
1503.75	1.70819e+07		3325.22	20891325440		-2517.93	6.23114e+07
1503.65	1.74774e+07		3324.41	17934191616		-2517.85	6.23114e+07
1503.55	1.78604e+07		3323.6	14462784512		-2517.77	6.23114e+07
1503.45	18228610		3322.79	11376711680		-2517.7	6.23114e+07
1503.34	1.85803e+07		3321.98	8692144128		-2517.62	6.23114e+07
1503.24	18914437		3321.17	5858837504		-2517.54	6.23115e+07
1503.14	1.92305e+07		3320.36	2665063424		-2517.47	6.23115e+07
1503.03	1.95282e+07		3319.55	-573380608		-2517.39	6.23115e+07
1502.93	1.9808e+07		3318.74	-3413057536		-2517.31	6.23115e+07
1502.83	20069919		3317.93	-5587393536		-2517.24	6.23115e+07
1502.73	2.03144e+07		3317.12	-7032849408		-2517.16	6.23115e+07
1502.62	20541577		3316.3	-7815886848		-2517.08	6.23115e+07
1502.52	20751501		3315.49	-8239369216		-2517	6.23115e+07
1502.42	20943955		3314.68	-8911762432		-2516.93	6.23116e+07
1502.32	21118489		3313.87	-10304684032		-2516.85	6.23116e+07
1502.21	21274421		3313.06	-12214139904		-2516.77	6.23116e+07
1502.11	2.14109e+07		3312.25	-13745042432		-2516.7	6.23116e+07
1502.01	2.15268e+07		3311.44	-13944927232		-2516.62	6.23116e+07
1501.91	21621192		3310.63	-12397270016		-2516.54	6.23116e+07
1501.8	2.16929e+07		3309.82	-9307341824		-2516.47	6.23116e+07
1501.7	21741028		3309.01	-5066285056		-2516.39	6.23116e+07
1501.6	21764787		3308.2	315571200		-2516.31	6.23116e+07
1501.49	2.17637e+07		3307.39	6953489408		-2516.24	6.23116e+07
1501.39	2.17377e+07		3306.58	14185262080		-2516.16	6.23116e+07
1501.29	2.16871e+07		3305.76	20416121856		-2516.08	6.23116e+07
1501.19	21612485		3304.95	24185370624		-2516	6.23115e+07
1501.08	21515195		3304.14	24853091328		-2515.93	6.23115e+07
1500.98	2.13968e+07		3303.33	22339766272		-2515.85	6.23115e+07
1500.88	21259403		3302.52	17152041984		-2515.77	6.23115e+07
1500.78	21105349		3301.71	10386698240		-2515.7	6.23115e+07
1500.67	2.09373e+07		3300.9	3310978048		-2515.62	6.23115e+07
1500.57	2.07583e+07		3300.09	-2821156864		-2515.54	6.23114e+07
1500.47	20571177		3299.28	-6903871488		-2515.47	6.23114e+07
1500.37	2.0379e+07		3298.47	-8458903552		-2515.39	6.23114e+07
1500.26	2.01848e+07		3297.66	-7750647808		-2515.31	6.23114e+07
1500.16	1.99914e+07		3296.85	-5393623040		-2515.23	6.23113e+07
1500.06	1.98012e+07		3296.04	-2189170688		-2515.16	6.23113e+07
1499.95	1.96167e+07		3295.23	1045775360		-2515.08	6.23113e+07
1499.85	19439924		3294.41	3958207488		-2515	6.23112e+07
1499.75	19272447		3293.6	6481367040		-2514.93	6.23112e+07
1499.65	19115614		3292.79	8405748736		-2514.85	6.23112e+07
1499.54	18970348		3291.98	9863886848		-2514.77	6.23112e+07
1499.44	18837183		3291.17	11640218624		-2514.7	6.23111e+07
1499.34	1.87163e+07		3290.36	14395183104		-2514.62	6.23111e+07
1499.24	18607385		3289.55	17792816128		-2514.54	6.23111e+07
1499.13	18509973		3288.74	20757432320		-2514.47	6.2311e+07
1499.03	1.84232e+07		3287.93	22586855424		-2514.39	6.2311e+07
1498.93	18345964		3287.12	23240491008		-2514.31	6.2311e+07
1498.83	18277097		3286.31	22867531776		-2514.23	6.2311e+07
1498.72	18215335		3285.5	21685198848		-2514.16	6.2311e+07
1498.62	1.81595e+07		3284.69	20005703680		-2514.08	6.23109e+07
1498.52	1.81084e+07		3283.87	17975682048		-2514	6.23109e+07
1498.41	18061319		3283.06	15537576960		-2513.93	6.23109e+07
1498.31	18017549		3282.25	12889374720		-2513.85	6.23109e+07
1498.21	17976799		3281.44	10594003968		-2513.77	6.23109e+07
1498.11	17939066		3280.63	9152435200		-2513.7	6.23109e+07
1498	1.79047e+07		3279.82	8748015616		-2513.62	6.23109e+07
1497.9	1.78742e+07		3279.01	9389451264		-2513.54	6.23109e+07
1497.8	1.78484e+07		3278.2	10958642176		-2513.46	6.23109e+07
1497.7	1.78283e+07		3277.39	13154516992		-2513.39	6.23109e+07
1497.59	17815084		3276.58	15527856128		-2513.31	6.23109e+07
1497.49	17809823		3275.77	17463957504		-2513.23	6.23109e+07
1497.39	1.78136e+07		3274.96	18376893440		-2513.16	6.23109e+07
1497.29	17827445		3274.15	18076667904		-2513.08	6.23109e+07
1497.18	1.78521e+07		3273.34	17089625088		-2513	6.23109e+07
1497.08	17888010		3272.52	16385584128		-2512.93	6.23109e+07
1496.98	17935495		3271.71	16488970240		-2512.85	6.23109e+07
1496.87	17994429		3270.9	17128043520		-2512.77	6.23109e+07
1496.77	1.80644e+07		3270.09	17873577984		-2512.7	6.23109e+07
1496.67	18144666		3269.28	18813919232		-2512.62	6.23109e+07
1496.57	1.82342e+07		3268.47	20279131136		-2512.54	6.23109e+07
1496.46	1.83318e+07		3267.66	22049277952		-2512.46	6.2311e+07
1496.36	1.84361e+07		3266.85	23517399040		-2512.39	6.2311e+07
1496.26	1.85453e+07		3266.04	24312771584		-2512.31	6.2311e+07
1496.16	1.8658e+07		3265.23	24061774848		-2512.23	6.2311e+07
1496.05	1.87724e+07		3264.42	22118195200		-2512.16	6.2311e+07
1495.95	18887120		3263.61	18285411328		-2512.08	6.2311e+07
1495.85	1.90006e+07		3262.8	13300637696		-2512	6.2311e+07
1495.75	1.91117e+07		3261.98	8328475648		-2511.93	6.2311e+07
1495.64	19219375		3261.17	4271125504		-2511.85	6.2311e+07
1495.54	1.93228e+07		3260.36	1313611776		-2511.77	6.2311e+07
1495.44	1.94215e+07		3259.55	-746663936		-2511.69	6.2311e+07
1495.33	1.9515e+07		3258.74	-1835148288		-2511.62	6.2311e+07
1495.23	19602942		3257.93	-1901795328		-2511.54	6.2311e+07
1495.13	19685062		3257.12	-1556206592		-2511.46	6.2311e+07
1495.03	19761092		3256.31	-1442274304		-2511.39	6.2311e+07
1494.92	19830730		3255.5	-1355048960		-2511.31	6.2311e+07
1494.82	19893633		3254.69	-742248448		-2511.23	6.2311e+07
1494.72	1.99494e+07		3253.88	462994432		-2511.16	6.2311e+07
1494.62	19997770		3253.07	1840615424		-2511.08	6.2311e+07
1494.51	2.00383e+07		3252.26	2650327040		-2511	6.2311e+07
1494.41	2.00707e+07		3251.45	2183358464		-2510.92	6.2311e+07
1494.31	20094853		3250.63	309698560		-2510.85	6.2311e+07
1494.21	20110481		3249.82	-2525132800		-2510.77	6.23109e+07
1494.1	20117484		3249.01	-5655585792		-2510.69	6.23109e+07
1494	20115736		3248.2	-8638594048		-2510.62	6.23109e+07
1493.9	20105092		3247.39	-11779792896		-2510.54	6.23109e+07
1493.79	20085375		3246.58	-15816041472		-2510.46	6.23109e+07
1493.69	2.00564e+07		3245.77	-20757293056		-2510.39	6.23108e+07
1493.59	20017878		3244.96	-25826912256		-2510.31	6.23108e+07
1493.49	19969700		3244.15	-30554956800		-2510.23	6.23108e+07
1493.38	1.99118e+07		3243.34	-34915762176		-2510.16	6.23107e+07
1493.28	19844094		3242.53	-38746738688		-2510.08	6.23107e+07
1493.18	19767021		3241.72	-41915800576		-2510	6.23107e+07
1493.08	19681106		3240.91	-44305364992		-2509.92	6.23107e+07
1492.97	1.95873e+07		3240.1	-45413961728		-2509.85	6.23106e+07
1492.87	1.94868e+07		3239.28	-44633620480		-2509.77	6.23106e+07
1492.77	19381294		3238.47	-41937895424		-2509.69	6.23106e+07
1492.67	1.92729e+07		3237.66	-38119620608		-2509.62	6.23105e+07
1492.56	19164015		3236.85	-34378882048		-2509.54	6.23105e+07
1492.46	19057389		3236.04	-31769450496		-2509.46	6.23105e+07
1492.36	1.8956e+07		3235.23	-30698244096		-2509.39	6.23105e+07
1492.25	18863222		3234.42	-30767122432		-2509.31	6.23104e+07
1492.15	1.87822e+07		3233.61	-31232068608		-2509.23	6.23104e+07
1492.05	1.87164e+07		3232.8	-31534635008		-2509.15	6.23104e+07
1491.95	18669093		3231.99	-31570586624		-2509.08	6.23104e+07
1491.84	1.86432e+07		3231.18	-31602260992		-2509	6.23104e+07
1491.74	18641521		3230.37	-31806696448		-2508.92	6.23104e+07
1491.64	1.86663e+07		3229.56	-31956545536		-2508.85	6.23103e+07
1491.54	18719241		3228.74	-31634761728		-2508.77	6.23103e+07
1491.43	18801489		3227.93	-30977860608		-2508.69	6.23103e+07
1491.33	18913437		3227.12	-30830104576		-2508.62	6.23103e+07
1491.23	19054748		3226.31	-31716404224		-2508.54	6.23103e+07
1491.13	1.92243e+07		3225.5	-33398073344		-2508.46	6.23103e+07
1491.02	1.94203e+07		3224.69	-35570136064		-2508.39	6.23103e+07
1490.92	19640177		3223.88	-38023872512		-2508.31	6.23103e+07
1490.82	1.98807e+07		3223.07	-40119836672		-2508.23	6.23103e+07
1490.71	20137915		3222.26	-40860733440		-2508.15	6.23103e+07
1490.61	2.04076e+07		3221.45	-39541964800		-2508.08	6.23103e+07
1490.51	20684969		3220.64	-36059261952		-2508	6.23103e+07
1490.41	20964857		3219.83	-30736294912		-2507.92	6.23104e+07
1490.3	2.12419e+07		3219.02	-24156808192		-2507.85	6.23104e+07
1490.2	21510743		3218.21	-17051110400		-2507.77	6.23104e+07
1490.1	2.17659e+07		3217.39	-10205779968		-2507.69	6.23104e+07
1490	2.2002e+07		3216.58	-4307545088		-2507.62	6.23104e+07
1489.89	22214358		3215.77	328665088		-2507.54	6.23104e+07
1489.79	22398330		3214.96	4143880192		-2507.46	6.23104e+07
1489.69	2.25501e+07		3214.15	8025078784		-2507.38	6.23104e+07
1489.59	2.26666e+07		3213.34	11997999104		-2507.31	6.23104e+07
1489.48	2.27454e+07		3212.53	15038377984		-2507.23	6.23105e+07
1489.38	22785170		3211.72	16194181120		-2507.15	6.23105e+07
1489.28	22785409		3210.91	15168754688		-2507.08	6.23105e+07
1489.17	2.27465e+07		3210.1	12407800832		-2507	6.23105e+07
1489.07	22669894		3209.29	8839072768		-2506.92	6.23105e+07
1488.97	2.25576e+07		3208.48	5106098176		-2506.85	6.23105e+07
1488.87	2.24127e+07		3207.67	1490135040		-2506.77	6.23105e+07
1488.76	2.22386e+07		3206.85	-1521842176		-2506.69	6.23105e+07
1488.66	22039436		3206.04	-3140431872		-2506.62	6.23105e+07
1488.56	21819563		3205.23	-2649994240		-2506.54	6.23105e+07
1488.46	21583517		3204.42	206297088		-2506.46	6.23105e+07
1488.35	21335784		3203.61	5207976960		-2506.38	6.23105e+07
1488.25	21080605		3202.8	11637024768		-2506.31	6.23105e+07
1488.15	20821791		3201.99	17897497600		-2506.23	6.23105e+07
1488.05	2.05626e+07		3201.18	21832684544		-2506.15	6.23105e+07
1487.94	20305476		3200.37	21967767552		-2506.08	6.23105e+07
1487.84	2.00523e+07		3199.56	18447673344		-2506	6.23104e+07
1487.74	19804087		3198.75	12592327680		-2505.92	6.23104e+07
1487.63	1.95613e+07		3197.94	5842909184		-2505.85	6.23104e+07
1487.53	1.93237e+07		3197.13	-431299584		-2505.77	6.23104e+07
1487.43	19091078		3196.32	-4646381568		-2505.69	6.23104e+07
1487.33	1.88627e+07		3195.5	-5393246208		-2505.61	6.23103e+07
1487.22	1.86382e+07		3194.69	-2432279552		-2505.54	6.23103e+07
1487.12	1.84172e+07		3193.88	2870280192		-2505.46	6.23103e+07
1487.02	18199621		3193.07	8622737408		-2505.38	6.23103e+07
1486.92	17985814		3192.26	14060137472		-2505.31	6.23102e+07
1486.81	1.77764e+07		3191.45	19631473664		-2505.23	6.23102e+07
1486.71	1.7572e+07		3190.64	25582176256		-2505.15	6.23102e+07
1486.61	17373828		3189.83	31225636864		-2505.08	6.23101e+07
1486.51	1.71826e+07		3189.02	35533941760		-2505	6.23101e+07
1486.4	1.69992e+07		3188.21	38012344320		-2504.92	6.23101e+07
1486.3	1.6824e+07		3187.4	39062910976		-2504.84	6.23101e+07
1486.2	1.66573e+07		3186.59	39534194688		-2504.77	6.231e+07
1486.09	1.64988e+07		3185.78	40032569344		-2504.69	6.231e+07
1485.99	16347852		3184.96	40643828736		-2504.61	6.231e+07
1485.89	16203360		3184.15	41249850368		-2504.54	6.231e+07
1485.79	1.60639e+07		3183.34	41963854848		-2504.46	6.23099e+07
1485.68	1.59278e+07		3182.53	42853154816		-2504.38	6.23099e+07
1485.58	1.57931e+07		3181.72	43382414336		-2504.31	6.23099e+07
1485.48	15658090		3180.91	42574065664		-2504.23	6.23099e+07
1485.38	15520998		3180.1	39906252800		-2504.15	6.23098e+07
1485.27	1.53803e+07		3179.29	35946019840		-2504.08	6.23098e+07
1485.17	1.5235e+07		3178.48	31948998656		-2504	6.23098e+07
1485.07	1.50841e+07		3177.67	28892825600		-2503.92	6.23098e+07
1484.97	14927493		3176.86	26914508800		-2503.84	6.23098e+07
1484.86	1.4765e+07		3176.05	25561472000		-2503.77	6.23098e+07
1484.76	1.4597e+07		3175.24	24472910848		-2503.69	6.23098e+07
1484.66	1.44239e+07		3174.43	23703080960		-2503.61	6.23098e+07
1484.55	1.42463e+07		3173.61	23416936448		-2503.54	6.23098e+07
1484.45	1.40648e+07		3172.8	23508621312		-2503.46	6.23098e+07
1484.35	1.38798e+07		3171.99	23627799552		-2503.38	6.23098e+07
1484.25	13691740		3171.18	23734208512		-2503.31	6.23098e+07
1484.14	1.35009e+07		3170.37	24104270848		-2503.23	6.23098e+07
1484.04	13307447		3169.56	24364079104		-2503.15	6.23098e+07
1483.94	13111730		3168.75	23506259968		-2503.07	6.23098e+07
1483.84	1.29141e+07		3167.94	21179396096		-2503	6.23098e+07
1483.73	1.27152e+07		3167.13	18110546944		-2502.92	6.23098e+07
1483.63	1.25157e+07		3166.32	15273200640		-2502.84	6.23098e+07
1483.53	1.2317e+07		3165.51	13234651136		-2502.77	6.23099e+07
1483.43	1.21203e+07		3164.7	12113400832		-2502.69	6.23099e+07
1483.32	11927286		3163.89	11761268736		-2502.61	6.23099e+07
1483.22	1.17397e+07		3163.07	12028768256		-2502.54	6.23099e+07
1483.12	11559393		3162.26	12850899968		-2502.46	6.23099e+07
1483.01	1.13878e+07		3161.45	13993772032		-2502.38	6.23099e+07
1482.91	1.12263e+07		3160.64	14740412416		-2502.31	6.23099e+07
1482.81	1.10758e+07		3159.83	14277051392		-2502.23	6.23099e+07
1482.71	10936563		3159.02	12557998080		-2502.15	6.23099e+07
1482.6	1.08086e+07		3158.21	10269335552		-2502.07	6.231e+07
1482.5	10691189		3157.4	8155150336		-2502	6.231e+07
1482.4	1.05833e+07		3156.59	6594541568		-2501.92	6.231e+07
1482.3	10483576		3155.78	5400036352		-2501.84	6.231e+07
1482.19	10390365		3154.97	3827172352		-2501.77	6.231e+07
1482.09	1.0302e+07		3154.16	1286836224		-2501.69	6.231e+07
1481.99	1.02169e+07		3153.35	-1775569920		-2501.61	6.231e+07
1481.89	1.01334e+07		3152.54	-4173478912		-2501.54	6.231e+07
1481.78	10050299		3151.72	-4966291456		-2501.46	6.231e+07
1481.68	9.96631e+06		3150.91	-3890917376		-2501.38	6.231e+07
1481.58	9880419		3150.1	-1379559424		-2501.3	6.231e+07
1481.48	9.79169e+06		3149.29	1688986624		-2501.23	6.23099e+07
1481.37	9699263		3148.48	4751424512		-2501.15	6.23099e+07
1481.27	9.60233e+06		3147.67	7860923392		-2501.07	6.23099e+07
1481.17	9.50011e+06		3146.86	11144911872		-2501	6.23099e+07
1481.06	9391870		3146.05	14247883776		-2500.92	6.23099e+07
1480.96	9276985		3145.24	16415426560		-2500.84	6.23099e+07
1480.86	9154982		3144.43	17015474176		-2500.77	6.23098e+07
1480.76	9025632		3143.62	16139892736		-2500.69	6.23098e+07
1480.65	8889028		3142.81	15019313152		-2500.61	6.23098e+07
1480.55	8745660		3142	15208283136		-2500.54	6.23098e+07
1480.45	8596468		3141.18	17214594048		-2500.46	6.23097e+07
1480.35	8442877		3140.37	20542604288		-2500.38	6.23097e+07
1480.24	8286796		3139.56	24358430720		-2500.3	6.23097e+07
1480.14	8.13058e+06		3138.75	27956370432		-2500.23	6.23096e+07
1480.04	7976990		3137.94	31171850240		-2500.15	6.23096e+07
1479.94	7.82905e+06		3137.13	34323656704		-2500.07	6.23096e+07
1479.83	7689967		3136.32	37916152832		-2500	6.23096e+07
1479.73	7.56298e+06		3135.51	42119930880		-2499.92	6.23095e+07
1479.63	7.4512e+06		3134.7	46235824128		-2499.84	6.23095e+07
1479.52	7.35748e+06		3133.89	49270660096		-2499.77	6.23095e+07
1479.42	7.28426e+06		3133.08	50805605376		-2499.69	6.23095e+07
1479.32	7233467		3132.27	51033589760		-2499.61	6.23094e+07
1479.22	7206441		3131.46	50229379072		-2499.53	6.23094e+07
1479.11	7203880		3130.65	48266159104		-2499.46	6.23094e+07
1479.01	7.22584e+06		3129.83	44841511936		-2499.38	6.23094e+07
1478.91	7.27174e+06		3129.02	40204767232		-2499.3	6.23093e+07
1478.81	7340423		3128.21	35531722752		-2499.23	6.23093e+07
1478.7	7430225		3127.4	32452806656		-2499.15	6.23093e+07
1478.6	7539023		3126.59	32055902208		-2499.07	6.23093e+07
1478.5	7664328		3125.78	34156072960		-2499	6.23093e+07
1478.4	7803356		3124.97	37555627008		-2498.92	6.23093e+07
1478.29	7953098		3124.16	40989809664		-2498.84	6.23093e+07
1478.19	8.11039e+06		3123.35	43658996736		-2498.76	6.23093e+07
1478.09	8271998		3122.54	44876509184		-2498.69	6.23093e+07
1477.98	8.43465e+06		3121.73	44018249728		-2498.61	6.23093e+07
1477.88	8.59512e+06		3120.92	41113331712		-2498.53	6.23093e+07
1477.78	8750297		3120.11	36819156992		-2498.46	6.23093e+07
1477.68	8897228		3119.3	31919238144		-2498.38	6.23093e+07
1477.57	9033156		3118.48	27152631808		-2498.3	6.23093e+07
1477.47	9155574		3117.67	23104423936		-2498.23	6.23093e+07
1477.37	9.26225e+06		3116.86	19811860480		-2498.15	6.23093e+07
1477.27	9351257		3116.05	16570070016		-2498.07	6.23093e+07
1477.16	9.42099e+06		3115.24	12703958016		-2498	6.23093e+07
1477.06	9.4702e+06		3114.43	8598089728		-2497.92	6.23093e+07
1476.96	9.49798e+06		3113.62	5755426816		-2497.84	6.23093e+07
1476.86	9.50381e+06		3112.81	5534412800		-2497.76	6.23093e+07
1476.75	9.48751e+06		3112	7593254912		-2497.69	6.23093e+07
1476.65	9449274		3111.19	10037723136		-2497.61	6.23094e+07
1476.55	9389617		3110.38	11204535296		-2497.53	6.23094e+07
1476.44	9.30934e+06		3109.57	10754933760		-2497.46	6.23094e+07
1476.34	9.20946e+06		3108.76	9491641344		-2497.38	6.23094e+07
1476.24	9091204		3107.94	8573011968		-2497.3	6.23094e+07
1476.14	8.9559e+06		3107.13	8612098048		-2497.23	6.23094e+07
1476.03	8804974		3106.32	9378995200		-2497.15	6.23094e+07
1475.93	8.6399e+06		3105.51	10057786368		-2497.07	6.23094e+07
1475.83	8.4622e+06		3104.7	9839320064		-2496.99	6.23094e+07
1475.73	8273468		3103.89	8541322240		-2496.92	6.23094e+07
1475.62	8.07534e+06		3103.08	6712931328		-2496.84	6.23094e+07
1475.52	7869553		3102.27	5379871744		-2496.76	6.23094e+07
1475.42	7.65794e+06		3101.46	5547295744		-2496.69	6.23094e+07
1475.32	7442438		3100.65	7493187584		-2496.61	6.23094e+07
1475.21	7.22506e+06		3099.84	10526098432		-2496.53	6.23094e+07
1475.11	7.00785e+06		3099.03	13522023424		-2496.46	6.23094e+07
1475.01	6792876		3098.22	15496051712		-2496.38	6.23094e+07
1474.9	6.58211e+06		3097.41	15896297472		-2496.3	6.23094e+07
1474.8	6.3774e+06		3096.59	14877514752		-2496.23	6.23094e+07
1474.7	6180377		3095.78	13089012736		-2496.15	6.23094e+07
1474.6	5992435		3094.97	11053544448		-2496.07	6.23094e+07
1474.49	5.81466e+06		3094.16	9071431680		-2495.99	6.23093e+07
1474.39	5647853		3093.35	7425911808		-2495.92	6.23093e+07
1474.29	5492482		3092.54	6254118912		-2495.84	6.23093e+07
1474.19	5348758		3091.73	5513391104		-2495.76	6.23093e+07
1474.08	5216649		3090.92	5253928960		-2495.69	6.23093e+07
1473.98	5095929		3090.11	5806783488		-2495.61	6.23092e+07
1473.88	4986230		3089.3	7379035136		-2495.53	6.23092e+07
1473.78	4887088		3088.49	9634424832		-2495.46	6.23092e+07
1473.67	4.79799e+06		3087.68	12096650240		-2495.38	6.23091e+07
1473.57	4.71842e+06		3086.87	14598267904		-2495.3	6.23091e+07
1473.47	4647897		3086.05	17034644480		-2495.22	6.23091e+07
1473.36	4585999		3085.24	19197052928		-2495.15	6.23091e+07
1473.26	4.53243e+06		3084.43	21136416768		-2495.07	6.2309e+07
1473.16	4.48705e+06		3083.62	23034158080		-2494.99	6.2309e+07
1473.06	4449912		3082.81	24675928064		-2494.92	6.2309e+07
1472.95	4421276		3082	25237354496		-2494.84	6.23089e+07
1472.85	4401646		3081.19	23410777088		-2494.76	6.23089e+07
1472.75	4391751		3080.38	18424651776		-2494.69	6.23089e+07
1472.65	4.39251e+06		3079.57	11148166144		-2494.61	6.23089e+07
1472.54	4.40499e+06		3078.76	3270608896		-2494.53	6.23088e+07
1472.44	4430299		3077.95	-4038503424		-2494.46	6.23088e+07
1472.34	4.46952e+06		3077.14	-9895194624		-2494.38	6.23088e+07
1472.24	4.52359e+06		3076.33	-13374932992		-2494.3	6.23088e+07
1472.13	4593175		3075.52	-14319373312		-2494.22	6.23088e+07
1472.03	4678587		3074.7	-13963682816		-2494.15	6.23088e+07
1471.93	4779688		3073.89	-13911782400		-2494.07	6.23087e+07
1471.82	4.89582e+06		3073.08	-14808857600		-2493.99	6.23087e+07
1471.72	5025761		3072.27	-16250999808		-2493.92	6.23087e+07
1471.62	5.16772e+06		3071.46	-17127117824		-2493.84	6.23087e+07
1471.52	5.31931e+06		3070.65	-15943349248		-2493.76	6.23087e+07
1471.41	5.47766e+06		3069.84	-11834459136		-2493.69	6.23087e+07
1471.31	5639354		3069.03	-5680002048		-2493.61	6.23087e+07
1471.21	5800621		3068.22	237757440		-2493.53	6.23087e+07
1471.11	5.95736e+06		3067.41	3745527808		-2493.45	6.23087e+07
1471	6.10527e+06		3066.6	3936902144		-2493.38	6.23087e+07
1470.9	6239995		3065.79	1344131072		-2493.3	6.23087e+07
1470.8	6.35723e+06		3064.98	-2606367744		-2493.22	6.23087e+07
1470.7	6452885		3064.16	-6234578944		-2493.15	6.23088e+07
1470.59	6.52326e+06		3063.35	-8146255872		-2493.07	6.23088e+07
1470.49	6565154		3062.54	-7798707200		-2492.99	6.23088e+07
1470.39	6.57601e+06		3061.73	-5552692224		-2492.92	6.23088e+07
1470.28	6554043		3060.92	-1926756352		-2492.84	6.23088e+07
1470.18	6.49828e+06		3060.11	2808889344		-2492.76	6.23088e+07
1470.08	6.40864e+06		3059.3	8495660032		-2492.68	6.23088e+07
1469.98	6285889		3058.49	14910018560		-2492.61	6.23088e+07
1469.87	6131645		3057.68	21364679680		-2492.53	6.23089e+07
1469.77	5948261		3056.87	26589120512		-2492.45	6.23089e+07
1469.67	5.73873e+06		3056.06	29360596992		-2492.38	6.23089e+07
1469.57	5.50657e+06		3055.25	29151858688		-2492.3	6.23089e+07
1469.46	5.25567e+06		3054.44	26187080704		-2492.22	6.23089e+07
1469.36	4.99017e+06		3053.63	21219058688		-2492.15	6.23089e+07
1469.26	4.71433e+06		3052.81	15106690048		-2492.07	6.23089e+07
1469.16	4.43242e+06		3052	8472128512		-2491.99	6.23089e+07
1469.05	4148621		3051.19	1776197632		-2491.92	6.23089e+07
1468.95	3866926		3050.38	-4263219200		-2491.84	6.23089e+07
1468.85	3591077		3049.57	-8548048896		-2491.76	6.23089e+07
1468.74	3.32447e+06		3048.76	-10309154816		-2491.68	6.23089e+07
1468.64	3.07011e+06		3047.95	-9760316416		-2491.61	6.23089e+07
1468.54	2830484		3047.14	-7937079296		-2491.53	6.23089e+07
1468.44	2.60755e+06		3046.33	-5822067712		-2491.45	6.23089e+07
1468.33	2.40263e+06		3045.52	-3650724864		-2491.38	6.23089e+07
1468.23	2216405		3044.71	-1055509504		-2491.3	6.23089e+07
1468.13	2.04885e+06		3043.9	2385148928		-2491.22	6.23088e+07
1468.03	1899253		3043.09	6500717568		-2491.15	6.23088e+07
1467.92	1.76627e+06		3042.27	10357750784		-2491.07	6.23088e+07
1467.82	1647969		3041.46	13068394496		-2490.99	6.23088e+07
1467.72	1.5419e+06		3040.65	14657118208		-2490.91	6.23088e+07
1467.62	1.44523e+06		3039.84	15995200512		-2490.84	6.23087e+07
1467.51	1.35487e+06		3039.03	18053165056		-2490.76	6.23087e+07
1467.41	1267530		3038.22	21181307904		-2490.68	6.23087e+07
1467.31	1.17992e+06		3037.41	24746878976		-2490.61	6.23087e+07
1467.2	1.08879e+06		3036.6	27424422912		-2490.53	6.23086e+07
1467.1	991058		3035.79	28194594816		-2490.45	6.23086e+07
1467	883874		3034.98	26826128384		-2490.38	6.23086e+07
1466.9	764708		3034.17	23640110080		-2490.3	6.23086e+07
1466.79	631413		3033.36	19551880192		-2490.22	6.23085e+07
1466.69	482283		3032.55	15740812288		-2490.15	6.23085e+07
1466.59	316114		3031.74	12505123840		-2490.07	6.23085e+07
1466.49	132258		3030.92	8881093632		-2489.99	6.23084e+07
1466.38	-69324.5		3030.11	3762258944		-2489.91	6.23084e+07
1466.28	-288019		3029.3	-2661915648		-2489.84	6.23084e+07
1466.18	-522512		3028.49	-8595059712		-2489.76	6.23084e+07
1466.08	-770762		3027.68	-11937207296		-2489.68	6.23083e+07
1465.97	-1029996		3026.87	-11836699648		-2489.61	6.23083e+07
1465.87	-1.29671e+06		3026.06	-8768815104		-2489.53	6.23083e+07
1465.77	-1.56673e+06		3025.25	-3743149056		-2489.45	6.23083e+07
1465.66	-1.83528e+06		3024.44	2131126272		-2489.38	6.23083e+07
1465.56	-2097166		3023.63	7707374592		-2489.3	6.23082e+07
1465.46	-2.34688e+06		3022.82	11779618816		-2489.22	6.23082e+07
1465.36	-2.57889e+06		3022.01	13367683072		-2489.14	6.23082e+07
1465.25	-2.78782e+06		3021.2	12249672704		-2489.07	6.23082e+07
1465.15	-2.96876e+06		3020.39	9161497600		-2488.99	6.23082e+07
1465.05	-3117460		3019.57	5299228672		-2488.91	6.23082e+07
1464.95	-3230596		3018.76	1455982592		-2488.84	6.23082e+07
1464.84	-3.30591e+06		3017.95	-2214530048		-2488.76	6.23082e+07
1464.74	-3.34235e+06		3017.14	-5666325504		-2488.68	6.23082e+07
1464.64	-3.3401e+06		3016.33	-8769900544		-2488.61	6.23082e+07
1464.54	-3.30056e+06		3015.52	-11522177024		-2488.53	6.23082e+07
1464.43	-3.22626e+06		3014.71	-13970182144		-2488.45	6.23082e+07
1464.33	-3.12068e+06		3013.9	-16050594816		-2488.38	6.23082e+07
1464.23	-2988072		3013.09	-17470831616		-2488.3	6.23082e+07
1464.12	-2833191		3012.28	-17731076096		-2488.22	6.23082e+07
1464.02	-2.66103e+06		3011.47	-16536636416		-2488.14	6.23082e+07
1463.92	-2.47656e+06		3010.66	-14362894336		-2488.07	6.23082e+07
1463.82	-2.28449e+06		3009.85	-12199180288		-2487.99	6.23083e+07
1463.71	-2088993		3009.03	-10768880640		-2487.91	6.23083e+07
1463.61	-1893601		3008.22	-10320253952		-2487.84	6.23083e+07
1463.51	-1.70103e+06		3007.41	-10715521024		-2487.76	6.23083e+07
1463.41	-1.51312e+06		3006.6	-11573067776		-2487.68	6.23083e+07
1463.3	-1.33084e+06		3005.79	-12484441088		-2487.61	6.23083e+07
1463.2	-1154316		3004.98	-13084238848		-2487.53	6.23083e+07
1463.1	-982932		3004.17	-13274102784		-2487.45	6.23083e+07
1463	-815468		3003.36	-13268305920		-2487.37	6.23083e+07
1462.89	-650270		3002.55	-13248872448		-2487.3	6.23084e+07
1462.79	-485426		3001.74	-13233379328		-2487.22	6.23084e+07
1462.69	-318968		3000.93	-13210753024		-2487.14	6.23084e+07
1462.58	-149056		3000.12	-13102571520		-2487.07	6.23084e+07
1462.48	25864.5		2999.31	-12828378112		-2486.99	6.23084e+07
1462.38	206916		2998.5	-12421357568		-2486.91	6.23084e+07
1462.28	394687		2997.68	-11763759104		-2486.84	6.23084e+07
1462.17	589176		2996.87	-10331018240		-2486.76	6.23084e+07
1462.07	789756		2996.06	-7551985664		-2486.68	6.23084e+07
1461.97	995201		2995.25	-3485241344		-2486.6	6.23084e+07
1461.87	1203730		2994.44	1050064896		-2486.53	6.23084e+07
1461.76	1413093		2993.63	5123888128		-2486.45	6.23083e+07
1461.66	1620676		2992.82	8300652544		-2486.37	6.23083e+07
1461.56	1823626		2992.01	10542124032		-2486.3	6.23083e+07
1461.46	2018988		2991.2	12144142336		-2486.22	6.23083e+07
1461.35	2.20384e+06		2990.39	13854499840		-2486.14	6.23083e+07
1461.25	2375432		2989.58	16171521024		-2486.07	6.23083e+07
1461.15	2.53131e+06		2988.77	18532577280		-2485.99	6.23082e+07
1461.04	2669410		2987.96	19718926336		-2485.91	6.23082e+07
1460.94	2788172		2987.14	19053871104		-2485.84	6.23082e+07
1460.84	2886580		2986.33	17058586624		-2485.76	6.23082e+07
1460.74	2.96421e+06		2985.52	14925032448		-2485.68	6.23081e+07
1460.63	3.02126e+06		2984.71	13689084928		-2485.6	6.23081e+07
1460.53	3058496		2983.9	13806964736		-2485.53	6.23081e+07
1460.43	3077290		2983.09	15055052800		-2485.45	6.2308e+07
1460.33	3.07951e+06		2982.28	16787668992		-2485.37	6.2308e+07
1460.22	3.06746e+06		2981.47	18553809920		-2485.3	6.2308e+07
1460.12	3043833		2980.66	20389196800		-2485.22	6.2308e+07
1460.02	3.01157e+06		2979.85	22217425920		-2485.14	6.23079e+07
1459.92	2.97378e+06		2979.04	23402850304		-2485.07	6.23079e+07
1459.81	2.93366e+06		2978.23	23578613760		-2484.99	6.23079e+07
1459.71	2.89438e+06		2977.42	23512807424		-2484.91	6.23078e+07
1459.61	2.859e+06		2976.61	24537581568		-2484.83	6.23078e+07
1459.5	2.8304e+06		2975.79	27146982400		-2484.76	6.23078e+07
1459.4	2.81123e+06		2974.98	30346777600		-2484.68	6.23078e+07
1459.3	2.8038e+06		2974.17	32490848256		-2484.6	6.23078e+07
1459.2	2.81006e+06		2973.36	32756589568		-2484.53	6.23077e+07
1459.09	2.83155e+06		2972.55	31596685312		-2484.45	6.23077e+07
1458.99	2869362		2971.74	29780480000		-2484.37	6.23077e+07
1458.89	2.92412e+06		2970.93	27667679232		-2484.3	6.23077e+07
1458.79	2.99595e+06		2970.12	25183002624		-2484.22	6.23077e+07
1458.68	3084526		2969.31	21888572416		-2484.14	6.23077e+07
1458.58	3.18905e+06		2968.5	17343879168		-2484.07	6.23077e+07
1458.48	3.3083e+06		2967.69	11649374208		-2483.99	6.23077e+07
1458.38	3440680		2966.88	5545628672		-2483.91	6.23076e+07
1458.27	3584246		2966.07	8653824		-2483.83	6.23076e+07
1458.17	3.73678e+06		2965.25	-4091559936		-2483.76	6.23076e+07
1458.07	3.89584e+06		2964.44	-6068990976		-2483.68	6.23076e+07
1457.96	4.05882e+06		2963.63	-5619690496		-2483.6	6.23077e+07
1457.86	4223015		2962.82	-3250026496		-2483.53	6.23077e+07
1457.76	4385686		2962.01	-350243840		-2483.45	6.23077e+07
1457.66	4.54415e+06		2961.2	1562301440		-2483.37	6.23077e+07
1457.55	4.69588e+06		2960.39	1821294592		-2483.3	6.23077e+07
1457.45	4.83855e+06		2959.58	666377216		-2483.22	6.23077e+07
1457.35	4970176		2958.77	-1280270336		-2483.14	6.23077e+07
1457.25	5.08916e+06		2957.96	-3207142400		-2483.06	6.23077e+07
1457.14	5.19436e+06		2957.15	-4465955840		-2482.99	6.23077e+07
1457.04	5285132		2956.34	-5313478656		-2482.91	6.23077e+07
1456.94	5361296		2955.53	-6694375424		-2482.83	6.23077e+07
1456.84	5.42315e+06		2954.72	-9109533696		-2482.76	6.23078e+07
1456.73	5471395		2953.9	-12094464000		-2482.68	6.23078e+07
1456.63	5.50707e+06		2953.09	-14813797376		-2482.6	6.23078e+07
1456.53	5.53149e+06		2952.28	-16869161984		-2482.53	6.23078e+07
1456.43	5.54619e+06		2951.47	-18414848000		-2482.45	6.23078e+07
1456.32	5552899		2950.66	-19675455488		-2482.37	6.23078e+07
1456.22	5.5535e+06		2949.85	-20536074240		-2482.3	6.23078e+07
1456.12	5.5501e+06		2949.04	-20665847808		-2482.22	6.23078e+07
1456.01	5.54499e+06		2948.23	-19835180032		-2482.14	6.23078e+07
1455.91	5540697		2947.42	-18318548992		-2482.06	6.23078e+07
1455.81	5539987		2946.61	-16729976832		-2481.99	6.23078e+07
1455.71	5545806		2945.8	-15341060096		-2481.91	6.23078e+07
1455.6	5.56122e+06		2944.99	-14341340160		-2481.83	6.23078e+07
1455.5	5589265		2944.18	-14286834688		-2481.76	6.23078e+07
1455.4	5.63284e+06		2943.36	-15618875392		-2481.68	6.23078e+07
1455.3	5.69446e+06		2942.55	-17920327680		-2481.6	6.23078e+07
1455.19	5.77613e+06		2941.74	-19989332992		-2481.53	6.23078e+07
1455.09	5.87912e+06		2940.93	-20839841792		-2481.45	6.23078e+07
1454.99	6.00386e+06		2940.12	-20427243520		-2481.37	6.23078e+07
1454.89	6.14979e+06		2939.31	-19345398784		-2481.29	6.23077e+07
1454.78	6.31541e+06		2938.5	-17956126720		-2481.22	6.23077e+07
1454.68	6498228		2937.69	-15854530560		-2481.14	6.23077e+07
1454.58	6.69491e+06		2936.88	-12341296128		-2481.06	6.23077e+07
1454.47	6901412		2936.07	-7497480192		-2480.99	6.23077e+07
1454.37	7113174		2935.26	-2712403968		-2480.91	6.23076e+07
1454.27	7.32536e+06		2934.45	459327488		-2480.83	6.23076e+07
1454.17	7.53308e+06		2933.64	1852786688		-2480.76	6.23076e+07
1454.06	7.73162e+06		2932.83	2266799104		-2480.68	6.23076e+07
1453.96	7.91661e+06		2932.01	2251235328		-2480.6	6.23075e+07
1453.86	8.0842e+06		2931.2	2056409088		-2480.52	6.23075e+07
1453.76	8.23116e+06		2930.39	2012786688		-2480.45	6.23075e+07
1453.65	8.35494e+06		2929.58	2406339584		-2480.37	6.23074e+07
1453.55	8.4537e+06		2928.77	3160578048		-2480.29	6.23074e+07
1453.45	8526333		2927.96	3637088256		-2480.22	6.23074e+07
1453.35	8572420		2927.15	2931505152		-2480.14	6.23074e+07
1453.24	8.59223e+06		2926.34	745262080		-2480.06	6.23073e+07
1453.14	8586673		2925.53	-2304730112		-2479.99	6.23073e+07
1453.04	8.55725e+06		2924.72	-5270194176		-2479.91	6.23073e+07
1452.93	8.50601e+06		2923.91	-7316310016		-2479.83	6.23073e+07
1452.83	8435427		2923.1	-7666893824		-2479.76	6.23072e+07
1452.73	8.34837e+06		2922.29	-5785554944		-2479.68	6.23072e+07
1452.63	8.24793e+06		2921.48	-2136830976		-2479.6	6.23072e+07
1452.52	8137319		2920.66	1591702528		-2479.52	6.23072e+07
1452.42	8019714		2919.85	3804442624		-2479.45	6.23072e+07
1452.32	7.89815e+06		2919.04	4290537472		-2479.37	6.23071e+07
1452.22	7.77537e+06		2918.23	3787898880		-2479.29	6.23071e+07
1452.11	7653764		2917.42	2915490816		-2479.22	6.23071e+07
1452.01	7.53526e+06		2916.61	1696007168		-2479.14	6.23071e+07
1451.91	7.42133e+06		2915.8	-315294720		-2479.06	6.23071e+07
1451.81	7.31294e+06		2914.99	-3406626816		-2478.99	6.23071e+07
1451.7	7210620		2914.18	-7129925632		-2478.91	6.23071e+07
1451.6	7114502		2913.37	-10498094080		-2478.83	6.23071e+07
1451.5	7024409		2912.56	-12553484288		-2478.75	6.23071e+07
1451.39	6939960		2911.75	-12773288960		-2478.68	6.23071e+07
1451.29	6.86068e+06		2910.94	-11321850880		-2478.6	6.23071e+07
1451.19	6.78614e+06		2910.12	-8890920960		-2478.52	6.23071e+07
1451.09	6.71605e+06		2909.31	-6155193344		-2478.45	6.23071e+07
1450.98	6650405		2908.5	-3545951232		-2478.37	6.23071e+07
1450.88	6.58955e+06		2907.69	-1405972480		-2478.29	6.23072e+07
1450.78	6534237		2906.88	75657216		-2478.22	6.23072e+07
1450.68	6.48568e+06		2906.07	1093359616		-2478.14	6.23072e+07
1450.57	6.44553e+06		2905.26	2119920640		-2478.06	6.23072e+07
1450.47	6415762		2904.45	3428706304		-2477.99	6.23072e+07
1450.37	6.39866e+06		2903.64	4613700608		-2477.91	6.23072e+07
1450.27	6.39663e+06		2902.83	4979759104		-2477.83	6.23072e+07
1450.16	6412042		2902.02	4446375936		-2477.75	6.23072e+07
1450.06	6.44708e+06		2901.21	3581062144		-2477.68	6.23072e+07
1449.96	6.50355e+06		2900.4	3029395456		-2477.6	6.23073e+07
1449.85	6.58278e+06		2899.59	3176455168		-2477.52	6.23073e+07
1449.75	6.68544e+06		2898.77	4046305280		-2477.45	6.23073e+07
1449.65	6.8115e+06		2897.96	5288358912		-2477.37	6.23073e+07
1449.55	6960187		2897.15	6382772224		-2477.29	6.23073e+07
1449.44	7129980		2896.34	7217643520		-2477.22	6.23073e+07
1449.34	7318656		2895.53	8575295488		-2477.14	6.23073e+07
1449.24	7.52338e+06		2894.72	11679227904		-2477.06	6.23073e+07
1449.14	7740792		2893.91	16994467840		-2476.98	6.23073e+07
1449.03	7967188		2893.1	23489376256		-2476.91	6.23073e+07
1448.93	8.19863e+06		2892.29	29238608896		-2476.83	6.23073e+07
1448.83	8.43112e+06		2891.48	32864932864		-2476.75	6.23073e+07
1448.73	8.66076e+06		2890.67	34175776768		-2476.68	6.23073e+07
1448.62	8883890		2889.86	33587460096		-2476.6	6.23073e+07
1448.52	9097228		2889.05	31673439232		-2476.52	6.23073e+07
1448.42	9.29793e+06		2888.23	29170053120		-2476.45	6.23072e+07
1448.31	9.48364e+06		2887.42	26639969280		-2476.37	6.23072e+07
1448.21	9.65254e+06		2886.61	24065961984		-2476.29	6.23072e+07
1448.11	9.80325e+06		2885.8	21107060736		-2476.22	6.23072e+07
1448.01	9934815		2884.99	17586569216		-2476.14	6.23072e+07
1447.9	1.00466e+07		2884.18	13699346432		-2476.06	6.23071e+07
1447.8	10138128		2883.37	10132780032		-2475.98	6.23071e+07
1447.7	1.02091e+07		2882.56	7481132032		-2475.91	6.23071e+07
1447.6	1.02591e+07		2881.75	5286223872		-2475.83	6.23071e+07
1447.49	1.02878e+07		2880.94	2367370240		-2475.75	6.2307e+07
1447.39	1.02945e+07		2880.13	-1600878592		-2475.68	6.2307e+07
1447.29	1.02785e+07		2879.32	-5438276608		-2475.6	6.2307e+07
1447.19	10238738		2878.51	-7663822848		-2475.52	6.23069e+07
1447.08	10174022		2877.7	-7715044352		-2475.45	6.23069e+07
1446.98	1.0083e+07		2876.88	-5849960448		-2475.37	6.23069e+07
1446.88	9964061		2876.07	-2692469760		-2475.29	6.23069e+07
1446.77	9.8158e+06		2875.26	870174720		-2475.21	6.23068e+07
1446.67	9.63674e+06		2874.45	3969507328		-2475.14	6.23068e+07
1446.57	9425700		2873.64	6164411392		-2475.06	6.23068e+07
1446.47	9181843		2872.83	7264739328		-2474.98	6.23068e+07
1446.36	8904867		2872.02	6952473600		-2474.91	6.23067e+07
1446.26	8595113		2871.21	5122927616		-2474.83	6.23067e+07
1446.16	8.25367e+06		2870.4	2469464064		-2474.75	6.23067e+07
1446.06	7.8824e+06		2869.59	132428800		-2474.68	6.23067e+07
1445.95	7.48399e+06		2868.78	-1117365248		-2474.6	6.23067e+07
1445.85	7.06178e+06		2867.97	-953052160		-2474.52	6.23066e+07
1445.75	6.61973e+06		2867.16	666967040		-2474.44	6.23066e+07
1445.65	6162210		2866.34	3208808448		-2474.37	6.23066e+07
1445.54	5693770		2865.53	5654497280		-2474.29	6.23066e+07
1445.44	5.21898e+06		2864.72	7272548352		-2474.21	6.23066e+07
1445.34	4.74224e+06		2863.91	7967192064		-2474.14	6.23066e+07
1445.23	4.2676e+06		2863.1	7745421312		-2474.06	6.23066e+07
1445.13	3.79874e+06		2862.29	6329084928		-2473.98	6.23066e+07
1445.03	3338850		2861.48	3453988864		-2473.91	6.23066e+07
1444.93	2.89076e+06		2860.67	-549193728		-2473.83	6.23066e+07
1444.82	2.45692e+06		2859.86	-4520053760		-2473.75	6.23066e+07
1444.72	2039563		2859.05	-7055893504		-2473.68	6.23066e+07
1444.62	1640781		2858.24	-7523074048		-2473.6	6.23066e+07
1444.52	1262628		2857.43	-6063745024		-2473.52	6.23066e+07
1444.41	907194		2856.62	-2841376768		-2473.44	6.23066e+07
1444.31	576641		2855.81	2012771328		-2473.37	6.23066e+07
1444.21	273196		2854.99	8100570112		-2473.29	6.23066e+07
1444.11	-889.5		2854.18	14399392768		-2473.21	6.23067e+07
1444	-243414		2853.37	19029610496		-2473.14	6.23067e+07
1443.9	-452318		2852.56	20168841216		-2473.06	6.23067e+07
1443.8	-625774		2851.75	17573876736		-2472.98	6.23067e+07
1443.69	-762298		2850.94	12742301696		-2472.91	6.23067e+07
1443.59	-860822		2850.13	7664552960		-2472.83	6.23067e+07
1443.49	-920758		2849.32	3455151104		-2472.75	6.23067e+07
1443.39	-942051		2848.51	68792320		-2472.67	6.23067e+07
1443.28	-925182		2847.7	-2684946432		-2472.6	6.23067e+07
1443.18	-871180		2846.89	-4199092224		-2472.52	6.23068e+07
1443.08	-781586		2846.08	-3589913600		-2472.44	6.23068e+07
1442.98	-658416		2845.27	-977372160		-2472.37	6.23068e+07
1442.87	-504091		2844.45	2338771968		-2472.29	6.23068e+07
1442.77	-321353		2843.64	5013187584		-2472.21	6.23068e+07
1442.67	-113174		2842.83	6835461120		-2472.14	6.23068e+07
1442.57	117354		2842.02	8767199232		-2472.06	6.23068e+07
1442.46	367128		2841.21	11705696256		-2471.98	6.23068e+07
1442.36	633133		2840.4	15559005184		-2471.91	6.23068e+07
1442.26	912538		2839.59	19397838848		-2471.83	6.23068e+07
1442.15	1202762		2838.78	22037980160		-2471.75	6.23067e+07
1442.05	1501517		2837.97	22905222144		-2471.67	6.23067e+07
1441.95	1806828		2837.16	22444579840		-2471.6	6.23067e+07
1441.85	2117017		2836.35	21508895744		-2471.52	6.23067e+07
1441.74	2.43066e+06		2835.54	20708252672		-2471.44	6.23067e+07
1441.64	2746546		2834.73	20003215360		-2471.37	6.23067e+07
1441.54	3063565		2833.92	18504058880		-2471.29	6.23067e+07
1441.44	3380672		2833.1	15008899072		-2471.21	6.23066e+07
1441.33	3.69679e+06		2832.29	9257577472		-2471.14	6.23066e+07
1441.23	4010760		2831.48	2264378368		-2471.06	6.23066e+07
1441.13	4321296		2830.67	-4741054464		-2470.98	6.23066e+07
1441.03	4.62698e+06		2829.86	-11002108928		-2470.9	6.23065e+07
1440.92	4926284		2829.05	-15852492800		-2470.83	6.23065e+07
1440.82	5217586		2828.24	-18500532224		-2470.75	6.23065e+07
1440.72	5499257		2827.43	-18561794048		-2470.67	6.23064e+07
1440.61	5769725		2826.62	-16463372288		-2470.6	6.23064e+07
1440.51	6027556		2825.81	-13267178496		-2470.52	6.23064e+07
1440.41	6271529		2825	-10317144064		-2470.44	6.23064e+07
1440.31	6.5007e+06		2824.19	-8694099968		-2470.37	6.23063e+07
1440.2	6714481		2823.38	-8448522240		-2470.29	6.23063e+07
1440.1	6.91263e+06		2822.57	-8352947200		-2470.21	6.23063e+07
1440	7095308		2821.75	-6613234688		-2470.14	6.23062e+07
1439.9	7263101		2820.94	-2165006336		-2470.06	6.23062e+07
1439.79	7416979		2820.13	4535400448		-2469.98	6.23062e+07
1439.69	7558305		2819.32	11794453504		-2469.9	6.23062e+07
1439.59	7.6888e+06		2818.51	17764188160		-2469.83	6.23062e+07
1439.49	7810486		2817.7	21500377088		-2469.75	6.23061e+07
1439.38	7925663		2816.89	23241080832		-2469.67	6.23061e+07
1439.28	8.0368e+06		2816.08	23935371264		-2469.6	6.23061e+07
1439.18	8.14648e+06		2815.27	24594720768		-2469.52	6.23061e+07
1439.07	8257269		2814.46	25905708032		-2469.44	6.23061e+07
1438.97	8371647		2813.65	27728854016		-2469.37	6.23061e+07
1438.87	8.49188e+06		2812.84	29090381824		-2469.29	6.23061e+07
1438.77	8619929		2812.03	29265635328		-2469.21	6.2306e+07
1438.66	8757375		2811.21	28323472384		-2469.13	6.2306e+07
1438.56	8905350		2810.4	26449923072		-2469.06	6.2306e+07
1438.46	9.0645e+06		2809.59	23537430528		-2468.98	6.2306e+07
1438.36	9.235e+06		2808.78	19462228992		-2468.9	6.2306e+07
1438.25	9416540		2807.97	14364331008		-2468.83	6.2306e+07
1438.15	9.60838e+06		2807.16	8887203840		-2468.75	6.23061e+07
1438.05	9.80942e+06		2806.35	4117006336		-2468.67	6.23061e+07
1437.95	1.00182e+07		2805.54	1148668928		-2468.6	6.23061e+07
1437.84	10233138		2804.73	368475136		-2468.52	6.23061e+07
1437.74	1.04523e+07		2803.92	1142265856		-2468.44	6.23061e+07
1437.64	10673653		2803.11	2643969024		-2468.36	6.23061e+07
1437.53	10895150		2802.3	4615948288		-2468.29	6.23061e+07
1437.43	11114624		2801.49	6990586880		-2468.21	6.23061e+07
1437.33	11329924		2800.68	9066647552		-2468.13	6.23061e+07
1437.23	11538953		2799.86	9800221696		-2468.06	6.23061e+07
1437.12	11739721		2799.05	8991759360		-2467.98	6.23062e+07
1437.02	11930411		2798.24	7338255360		-2467.9	6.23062e+07
1436.92	12109438		2797.43	5495059456		-2467.83	6.23062e+07
1436.82	1.22755e+07		2796.62	3775689728		-2467.75	6.23062e+07
1436.71	12427608		2795.81	2235424768		-2467.67	6.23062e+07
1436.61	1.25651e+07		2795	748183552		-2467.6	6.23062e+07
1436.51	12687606		2794.19	-531115008		-2467.52	6.23062e+07
1436.41	1.2795e+07		2793.38	-1159560192		-2467.44	6.23062e+07
1436.3	12887406		2792.57	-1170415616		-2467.36	6.23062e+07
1436.2	12964941		2791.76	-1320156160		-2467.29	6.23062e+07
1436.1	1.30278e+07		2790.95	-2511382528		-2467.21	6.23062e+07
1435.99	13076221		2790.14	-5134698496		-2467.13	6.23062e+07
1435.89	13110242		2789.32	-8816871424		-2467.06	6.23062e+07
1435.79	1.31299e+07		2788.51	-12650940416		-2466.98	6.23062e+07
1435.69	13135381		2787.7	-15707004928		-2466.9	6.23062e+07
1435.58	13126687		2786.89	-17642195968		-2466.83	6.23062e+07
1435.48	13104181		2786.08	-18691390464		-2466.75	6.23062e+07
1435.38	1.30685e+07		2785.27	-19166078976		-2466.67	6.23062e+07
1435.28	13020615		2784.46	-19311783936		-2466.59	6.23062e+07
1435.17	1.29621e+07		2783.65	-19102856192		-2466.52	6.23062e+07
1435.07	12895047		2782.84	-17900123136		-2466.44	6.23061e+07
1434.97	12822071		2782.03	-14890544128		-2466.36	6.23061e+07
1434.87	12746361		2781.22	-10098694144		-2466.29	6.23061e+07
1434.76	12671545		2780.41	-4520878080		-2466.21	6.23061e+07
1434.66	1.26016e+07		2779.6	548484096		-2466.13	6.2306e+07
1434.56	1.25405e+07		2778.79	4114401280		-2466.06	6.2306e+07
1434.45	1.24925e+07		2777.97	5774812160		-2465.98	6.2306e+07
1434.35	1.24613e+07		2777.16	5631158272		-2465.9	6.2306e+07
1434.25	1.24502e+07		2776.35	3906081792		-2465.83	6.23059e+07
1434.15	1.24618e+07		2775.54	831744000		-2465.75	6.23059e+07
1434.04	1.2498e+07		2774.73	-2991079424		-2465.67	6.23059e+07
1433.94	12559669		2773.92	-6537192448		-2465.59	6.23058e+07
1433.84	1.26466e+07		2773.11	-8676601856		-2465.52	6.23058e+07
1433.74	12757741		2772.3	-8403284992		-2465.44	6.23058e+07
1433.63	12891048		2771.49	-5298462720		-2465.36	6.23058e+07
1433.53	1.30438e+07		2770.68	-234696704		-2465.29	6.23057e+07
1433.43	1.32128e+07		2769.87	4803783680		-2465.21	6.23057e+07
1433.33	1.33944e+07		2769.06	8083789824		-2465.13	6.23057e+07
1433.22	1.3585e+07		2768.25	9081754624		-2465.06	6.23057e+07
1433.12	13781103		2767.43	8216011776		-2464.98	6.23056e+07
1433.02	13979474		2766.62	6103663616		-2464.9	6.23056e+07
1432.92	1.41773e+07		2765.81	3216420864		-2464.82	6.23056e+07
1432.81	1.43721e+07		2765	-30001152		-2464.75	6.23056e+07
1432.71	14562008		2764.19	-3166927872		-2464.67	6.23056e+07
1432.61	1.47454e+07		2763.38	-5477761024		-2464.59	6.23056e+07
1432.5	14920842		2762.57	-6194255872		-2464.52	6.23055e+07
1432.4	1.50873e+07		2761.76	-5091176448		-2464.44	6.23055e+07
1432.3	15243496		2760.95	-2555747328		-2464.36	6.23055e+07
1432.2	15388355		2760.14	891522048		-2464.29	6.23055e+07
1432.09	1.55205e+07		2759.33	4632038400		-2464.21	6.23055e+07
1431.99	15638596		2758.52	7587779584		-2464.13	6.23055e+07
1431.89	15740918		2757.71	8491031552		-2464.06	6.23055e+07
1431.79	1.58258e+07		2756.9	6930484224		-2463.98	6.23055e+07
1431.68	15891334		2756.08	3699284992		-2463.9	6.23055e+07
1431.58	1.59358e+07		2755.27	-113729536		-2463.82	6.23055e+07
1431.48	15957356		2754.46	-3959947264		-2463.75	6.23055e+07
1431.38	15954376		2753.65	-7784288256		-2463.67	6.23055e+07
1431.27	1.59254e+07		2752.84	-11497568256		-2463.59	6.23055e+07
1431.17	1.58691e+07		2752.03	-14814265344		-2463.52	6.23056e+07
1431.07	15784433		2751.22	-17653712896		-2463.44	6.23056e+07
1430.96	15670777		2750.41	-20317639680		-2463.36	6.23056e+07
1430.86	15527647		2749.6	-23079525376		-2463.29	6.23056e+07
1430.76	1.53549e+07		2748.79	-25643268096		-2463.21	6.23056e+07
1430.66	1.51527e+07		2747.98	-26935856128		-2463.13	6.23056e+07
1430.55	14921625		2747.17	-25865598976		-2463.05	6.23056e+07
1430.45	1.46623e+07		2746.36	-22459876352		-2462.98	6.23056e+07
1430.35	14375943		2745.54	-18005801984		-2462.9	6.23057e+07
1430.25	1.40638e+07		2744.73	-14133682176		-2462.82	6.23057e+07
1430.14	1.37276e+07		2743.92	-11846392832		-2462.75	6.23057e+07
1430.04	13369213		2743.11	-11289193472		-2462.67	6.23057e+07
1429.94	12990751		2742.3	-12175904768		-2462.59	6.23057e+07
1429.84	12594555		2741.49	-14049097728		-2462.52	6.23057e+07
1429.73	1.21831e+07		2740.68	-16259892224		-2462.44	6.23057e+07
1429.63	1.1759e+07		2739.87	-18316346368		-2462.36	6.23057e+07
1429.53	11324829		2739.06	-20259319808		-2462.28	6.23057e+07
1429.42	10883182		2738.25	-22578061312		-2462.21	6.23057e+07
1429.32	1.04365e+07		2737.44	-25789817856		-2462.13	6.23057e+07
1429.22	9987108		2736.63	-29823283200		-2462.05	6.23057e+07
1429.12	9537012		2735.82	-33825892352		-2461.98	6.23057e+07
1429.01	9088020		2735.01	-36966820864		-2461.9	6.23057e+07
1428.91	8.64168e+06		2734.19	-39096226816		-2461.82	6.23057e+07
1428.81	8199315		2733.38	-40038651904		-2461.75	6.23057e+07
1428.71	7762109		2732.57	-38987376640		-2461.67	6.23056e+07
1428.6	7.33116e+06		2731.76	-35336884224		-2461.59	6.23056e+07
1428.5	6.90758e+06		2730.95	-29844765696		-2461.52	6.23056e+07
1428.4	6492533		2730.14	-24481371136		-2461.44	6.23056e+07
1428.3	6.08733e+06		2729.33	-21125811200		-2461.36	6.23056e+07
1428.19	5.6934e+06		2728.52	-20197814272		-2461.28	6.23055e+07
1428.09	5312354		2727.71	-20429086720		-2461.21	6.23055e+07
1427.99	4945901		2726.9	-20409349120		-2461.13	6.23055e+07
1427.88	4.59585e+06		2726.09	-19920718848		-2461.05	6.23055e+07
1427.78	4.26405e+06		2725.28	-19377333248		-2460.98	6.23054e+07
1427.68	3952354		2724.47	-18769548288		-2460.9	6.23054e+07
1427.58	3662569		2723.65	-17802297344		-2460.82	6.23054e+07
1427.47	3.3964e+06		2722.84	-16444178432		-2460.75	6.23054e+07
1427.37	3155429		2722.03	-14760340480		-2460.67	6.23053e+07
1427.27	2.94102e+06		2721.22	-12752715776		-2460.59	6.23053e+07
1427.17	2.75432e+06		2720.41	-10923202560		-2460.51	6.23053e+07
1427.06	2.59617e+06		2719.6	-10284647424		-2460.44	6.23052e+07
1426.96	2.46706e+06		2718.79	-11275955200		-2460.36	6.23052e+07
1426.86	2367103		2717.98	-13082802176		-2460.28	6.23052e+07
1426.76	2.29601e+06		2717.17	-14233460736		-2460.21	6.23052e+07
1426.65	2253084		2716.36	-13579894784		-2460.13	6.23051e+07
1426.55	2237212		2715.55	-11005063168		-2460.05	6.23051e+07
1426.45	2246938		2714.74	-7491469312		-2459.98	6.23051e+07
1426.34	2280503		2713.93	-4317859840		-2459.9	6.23051e+07
1426.24	2.33592e+06		2713.12	-2353459200		-2459.82	6.23051e+07
1426.14	2.41108e+06		2712.3	-2248085504		-2459.75	6.2305e+07
1426.04	2503803		2711.49	-4578339840		-2459.67	6.2305e+07
1425.93	2.61198e+06		2710.68	-9057614848		-2459.59	6.2305e+07
1425.83	2.73362e+06		2709.87	-14223261696		-2459.51	6.2305e+07
1425.73	2866923		2709.06	-18557210624		-2459.44	6.2305e+07
1425.63	3010360		2708.25	-21582458880		-2459.36	6.2305e+07
1425.52	3.16269e+06		2707.44	-23631360000		-2459.28	6.2305e+07
1425.42	3.32298e+06		2706.63	-25056504832		-2459.21	6.2305e+07
1425.32	3490685		2705.82	-26077334528		-2459.13	6.2305e+07
1425.22	3665576		2705.01	-27036194816		-2459.05	6.2305e+07
1425.11	3847815		2704.2	-28245618688		-2458.98	6.2305e+07
1425.01	4037932		2703.39	-29736785920		-2458.9	6.2305e+07
1424.91	4236834		2702.58	-31467185152		-2458.82	6.2305e+07
1424.8	4.44579e+06		2701.77	-33539852288		-2458.74	6.2305e+07
1424.7	4.66639e+06		2700.95	-35783358464		-2458.67	6.2305e+07
1424.6	4900505		2700.14	-37346643968		-2458.59	6.2305e+07
1424.5	5.15021e+06		2699.33	-37230179328		-2458.51	6.2305e+07
1424.39	5.41763e+06		2698.52	-35022193664		-2458.44	6.2305e+07
1424.29	5.70486e+06		2697.71	-31213410304		-2458.36	6.23051e+07
1424.19	6013745		2696.9	-27116081152		-2458.28	6.23051e+07
1424.09	6345764		2696.09	-24178003968		-2458.21	6.23051e+07
1423.98	6.70184e+06		2695.28	-23147557888		-2458.13	6.23051e+07
1423.88	7.08221e+06		2694.47	-24048569344		-2458.05	6.23051e+07
1423.78	7.48632e+06		2693.66	-26651629568		-2457.97	6.23051e+07
1423.68	7912797		2692.85	-30376667136		-2457.9	6.23051e+07
1423.57	8359371		2692.04	-34154338304		-2457.82	6.23051e+07
1423.47	8822977		2691.23	-36730953728		-2457.74	6.23051e+07
1423.37	9.29981e+06		2690.41	-36917821440		-2457.67	6.23052e+07
1423.26	9.78548e+06		2689.6	-33847953408		-2457.59	6.23052e+07
1423.16	1.02751e+07		2688.79	-27557818368		-2457.51	6.23052e+07
1423.06	10763621		2687.98	-19642503168		-2457.44	6.23052e+07
1422.96	1.12458e+07		2687.17	-12960905216		-2457.36	6.23052e+07
1422.85	11716556		2686.36	-10019363840		-2457.28	6.23052e+07
1422.75	12171094		2685.55	-11336875008		-2457.21	6.23052e+07
1422.65	12605023		2684.74	-15488823296		-2457.13	6.23052e+07
1422.55	13014489		2683.93	-20666262528		-2457.05	6.23052e+07
1422.44	1.33962e+07		2683.12	-25850534912		-2456.97	6.23051e+07
1422.34	13747665		2682.31	-30481661952		-2456.9	6.23051e+07
1422.24	14066756		2681.5	-33740937216		-2456.82	6.23051e+07
1422.14	1.43521e+07		2680.69	-34958837760		-2456.74	6.23051e+07
1422.03	14602655		2679.88	-34668969984		-2456.67	6.23051e+07
1421.93	1.48179e+07		2679.06	-34637593600		-2456.59	6.23051e+07
1421.83	1.49975e+07		2678.25	-36479805440		-2456.51	6.23051e+07
1421.72	1.51411e+07		2677.44	-40481772544		-2456.44	6.2305e+07
1421.62	15248778		2676.63	-45673964544		-2456.36	6.2305e+07
1421.52	15320284		2675.82	-50590161920		-2456.28	6.2305e+07
1421.42	1.53556e+07		2675.01	-54068843520		-2456.2	6.2305e+07
1421.31	15354568		2674.2	-55782095872		-2456.13	6.23049e+07
1421.21	15317478		2673.39	-56205072384		-2456.05	6.23049e+07
1421.11	1.52447e+07		2672.58	-55943454720		-2455.97	6.23049e+07
1421.01	1.51372e+07		2671.77	-55251024896		-2455.9	6.23049e+07
1420.9	14996371		2670.96	-54373273600		-2455.82	6.23048e+07
1420.8	14824342		2670.15	-53735352320		-2455.74	6.23048e+07
1420.7	14623981		2669.34	-53360634880		-2455.67	6.23048e+07
1420.6	1.43989e+07		2668.52	-52492400640		-2455.59	6.23047e+07
1420.49	14153308		2667.71	-50035728384		-2455.51	6.23047e+07
1420.39	1.38921e+07		2666.9	-45458335744		-2455.44	6.23047e+07
1420.29	1.36204e+07		2666.09	-39191953408		-2455.36	6.23047e+07
1420.18	1.33436e+07		2665.28	-32036690944		-2455.28	6.23046e+07
1420.08	1.30672e+07		2664.47	-24660642816		-2455.2	6.23046e+07
1419.98	1.27963e+07		2663.66	-17611170816		-2455.13	6.23046e+07
1419.88	1.25358e+07		2662.85	-11513496576		-2455.05	6.23046e+07
1419.77	1.22898e+07		2662.04	-7261944832		-2454.97	6.23045e+07
1419.67	12062267		2661.23	-5775050752		-2454.9	6.23045e+07
1419.57	11856080		2660.42	-7134817280		-2454.82	6.23045e+07
1419.47	1.16736e+07		2659.61	-10029492224		-2454.74	6.23045e+07
1419.36	11516514		2658.8	-12680004608		-2454.67	6.23045e+07
1419.26	1.13857e+07		2657.99	-14291520512		-2454.59	6.23045e+07
1419.16	11281515		2657.17	-15071933440		-2454.51	6.23045e+07
1419.06	1.12035e+07		2656.36	-15325807616		-2454.43	6.23045e+07
1418.95	11150664		2655.55	-15176475648		-2454.36	6.23045e+07
1418.85	1.11213e+07		2654.74	-14734931968		-2454.28	6.23045e+07
1418.75	11113239		2653.93	-14227148800		-2454.2	6.23045e+07
1418.64	11123538		2653.12	-14196390912		-2454.13	6.23045e+07
1418.54	1.11488e+07		2652.31	-15435456512		-2454.05	6.23045e+07
1418.44	11185299		2651.5	-18442074112		-2453.97	6.23045e+07
1418.34	1.12287e+07		2650.69	-22851064832		-2453.9	6.23045e+07
1418.23	1.12745e+07		2649.88	-27442188288		-2453.82	6.23045e+07
1418.13	1.13181e+07		2649.07	-31041583104		-2453.74	6.23045e+07
1418.03	1.1355e+07		2648.26	-33424971776		-2453.67	6.23045e+07
1417.93	1.13808e+07		2647.45	-35010712576		-2453.59	6.23045e+07
1417.82	11391839		2646.63	-36039951360		-2453.51	6.23045e+07
1417.72	1.13847e+07		2645.82	-36361623552		-2453.43	6.23045e+07
1417.62	11356932		2645.01	-35713519616		-2453.36	6.23046e+07
1417.52	11306855		2644.2	-34203239424		-2453.28	6.23046e+07
1417.41	11233713		2643.39	-32371020800		-2453.2	6.23046e+07
1417.31	11137628		2642.58	-30731838464		-2453.13	6.23046e+07
1417.21	1.10195e+07		2641.77	-29539169280		-2453.05	6.23046e+07
1417.1	10881109		2640.96	-28964965376		-2452.97	6.23046e+07
1417	1.07245e+07		2640.15	-29330463744		-2452.9	6.23046e+07
1416.9	1.05524e+07		2639.34	-30952003584		-2452.82	6.23046e+07
1416.8	10367614		2638.53	-33738260480		-2452.74	6.23046e+07
1416.69	10173033		2637.72	-37061312512		-2452.66	6.23046e+07
1416.59	9971578		2636.91	-40243703808		-2452.59	6.23047e+07
1416.49	9.76604e+06		2636.1	-43012839424		-2452.51	6.23047e+07
1416.39	9559050		2635.28	-45249505280		-2452.43	6.23047e+07
1416.28	9.35309e+06		2634.47	-46612849664		-2452.36	6.23047e+07
1416.18	9.15046e+06		2633.66	-46653865984		-2452.28	6.23047e+07
1416.08	8953359		2632.85	-45107101696		-2452.2	6.23046e+07
1415.98	8763836		2632.04	-42145462272		-2452.13	6.23046e+07
1415.87	8.58385e+06		2631.23	-38425711616		-2452.05	6.23046e+07
1415.77	8415268		2630.42	-34664793088		-2451.97	6.23046e+07
1415.67	8259811		2629.61	-31321821184		-2451.89	6.23046e+07
1415.56	8.11908e+06		2628.8	-28723414016		-2451.82	6.23046e+07
1415.46	7.99449e+06		2627.99	-26899817472		-2451.74	6.23046e+07
1415.36	7.88727e+06		2627.18	-25178058752		-2451.66	6.23046e+07
1415.26	7798420		2626.37	-22582541312		-2451.59	6.23045e+07
1415.15	7.7287e+06		2625.56	-18710723584		-2451.51	6.23045e+07
1415.05	7678641		2624.74	-13990001664		-2451.43	6.23045e+07
1414.95	7648534		2623.93	-9262043136		-2451.36	6.23045e+07
1414.85	7.63846e+06		2623.12	-5314796544		-2451.28	6.23044e+07
1414.74	7648329		2622.31	-2616754176		-2451.2	6.23044e+07
1414.64	7.67788e+06		2621.5	-1312858112		-2451.13	6.23044e+07
1414.54	7.72677e+06		2620.69	-1311036416		-2451.05	6.23044e+07
1414.44	7794557		2619.88	-2235813888		-2450.97	6.23043e+07
1414.33	7880800		2619.07	-3347706880		-2450.89	6.23043e+07
1414.23	7985079		2618.26	-3819046912		-2450.82	6.23043e+07
1414.13	8107053		2617.45	-3411889152		-2450.74	6.23043e+07
1414.02	8.24651e+06		2616.64	-2593019904		-2450.66	6.23042e+07
1413.92	8403389		2615.83	-2157898752		-2450.59	6.23042e+07
1413.82	8577852		2615.02	-2642085888		-2450.51	6.23042e+07
1413.72	8.77024e+06		2614.21	-3804316672		-2450.43	6.23041e+07
1413.61	8.98109e+06		2613.39	-4896330752		-2450.36	6.23041e+07
1413.51	9.21102e+06		2612.58	-5403884544		-2450.28	6.23041e+07
1413.41	9.46066e+06		2611.77	-5409326080		-2450.2	6.23041e+07
1413.31	9.73048e+06		2610.96	-5511345152		-2450.12	6.2304e+07
1413.2	10020602		2610.15	-6443646976		-2450.05	6.2304e+07
1413.1	1.03306e+07		2609.34	-8610968576		-2449.97	6.2304e+07
1413	1.06593e+07		2608.53	-11973277696		-2449.89	6.2304e+07
1412.9	1.10048e+07		2607.72	-16048954368		-2449.82	6.2304e+07
1412.79	11363840		2606.91	-19982270464		-2449.74	6.2304e+07
1412.69	11732511		2606.1	-23068477440		-2449.66	6.2304e+07
1412.59	1.21058e+07		2605.29	-25168436224		-2449.59	6.2304e+07
1412.48	12477945		2604.48	-26428072960		-2449.51	6.23039e+07
1412.38	12842659		2603.67	-26814074880		-2449.43	6.23039e+07
1412.28	1.31934e+07		2602.86	-25923935232		-2449.36	6.23039e+07
1412.18	1.35238e+07		2602.04	-23417152512		-2449.28	6.23039e+07
1412.07	1.3828e+07		2601.23	-19758949376		-2449.2	6.23039e+07
1411.97	14100766		2600.42	-15753278464		-2449.12	6.23039e+07
1411.87	14338103		2599.61	-11440573440		-2449.05	6.2304e+07
1411.77	14537288		2598.8	-6220437504		-2448.97	6.2304e+07
1411.66	1.4697e+07		2597.99	50014208		-2448.89	6.2304e+07
1411.56	1.48176e+07		2597.18	6437583872		-2448.82	6.2304e+07
1411.46	14900475		2596.37	11211080704		-2448.74	6.2304e+07
1411.36	14948750		2595.56	12626482176		-2448.66	6.2304e+07
1411.25	1.49664e+07		2594.75	9956149248		-2448.59	6.2304e+07
1411.15	1.49583e+07		2593.94	3928898560		-2448.51	6.2304e+07
1411.05	1.49298e+07		2593.13	-3855926272		-2448.43	6.2304e+07
1410.94	1.48863e+07		2592.32	-11781007360		-2448.35	6.2304e+07
1410.84	14833351		2591.5	-18526130176		-2448.28	6.23041e+07
1410.74	1.47757e+07		2590.69	-22896793600		-2448.2	6.23041e+07
1410.64	14717621		2589.88	-23987356672		-2448.12	6.23041e+07
1410.53	14662408		2589.07	-21972531200		-2448.05	6.23041e+07
1410.43	1.46124e+07		2588.26	-18389751808		-2447.97	6.23041e+07
1410.33	14568972		2587.45	-15072100352		-2447.89	6.23041e+07
1410.23	14532444		2586.64	-12968895488		-2447.82	6.23041e+07
1410.12	1.45023e+07		2585.83	-12188611584		-2447.74	6.23041e+07
1410.02	14477382		2585.02	-12611293184		-2447.66	6.23041e+07
1409.92	1.44558e+07		2584.21	-14291371008		-2447.59	6.23041e+07
1409.82	14435473		2583.4	-17334263808		-2447.51	6.23041e+07
1409.71	1.44139e+07		2582.59	-21221683200		-2447.43	6.23041e+07
1409.61	1.43887e+07		2581.78	-24600359936		-2447.35	6.23041e+07
1409.51	14357360		2580.97	-26082679808		-2447.28	6.23041e+07
1409.4	14317555		2580.15	-25301549056		-2447.2	6.23041e+07
1409.3	14267132		2579.34	-23223091200		-2447.12	6.23041e+07
1409.2	1.42041e+07		2578.53	-21396591616		-2447.05	6.23041e+07
1409.1	1.41269e+07		2577.72	-20834197504		-2446.97	6.23041e+07
1408.99	14033936		2576.91	-21450901504		-2446.89	6.23041e+07
1408.89	1.39242e+07		2576.1	-22342464512		-2446.82	6.23041e+07
1408.79	1.37969e+07		2575.29	-22778468352		-2446.74	6.2304e+07
1408.69	13651919		2574.48	-22953181184		-2446.66	6.2304e+07
1408.58	13489365		2573.67	-23584438272		-2446.58	6.2304e+07
1408.48	13310111		2572.86	-24977112064		-2446.51	6.2304e+07
1408.38	13115586		2572.05	-26639488000		-2446.43	6.2304e+07
1408.28	12907813		2571.24	-27809715200		-2446.35	6.23039e+07
1408.17	1.26893e+07		2570.43	-27932532736		-2446.28	6.23039e+07
1408.07	1.24631e+07		2569.61	-26769413120		-2446.2	6.23039e+07
1407.97	12232434		2568.8	-24508628992		-2446.12	6.23038e+07
1407.87	12000522		2567.99	-21283086336		-2446.05	6.23038e+07
1407.76	1.17706e+07		2567.18	-16904067072		-2445.97	6.23038e+07
1407.66	11545439		2566.37	-11682862080		-2445.89	6.23038e+07
1407.56	11327493		2565.56	-6759104512		-2445.81	6.23037e+07
1407.45	1.11185e+07		2564.75	-3241409536		-2445.74	6.23037e+07
1407.35	1.09196e+07		2563.94	-1509199872		-2445.66	6.23037e+07
1407.25	10731110		2563.13	-1192987648		-2445.58	6.23036e+07
1407.15	10552835		2562.32	-1425227776		-2445.51	6.23036e+07
1407.04	1.03839e+07		2561.51	-1341779968		-2445.43	6.23036e+07
1406.94	1.02228e+07		2560.7	-647705600		-2445.35	6.23036e+07
1406.84	10067736		2559.89	184571904		-2445.28	6.23035e+07
1406.74	9.91653e+06		2559.08	469984256		-2445.2	6.23035e+07
1406.63	9.76673e+06		2558.26	134193152		-2445.12	6.23035e+07
1406.53	9.61576e+06		2557.45	-238568448		-2445.05	6.23035e+07
1406.43	9.46096e+06		2556.64	79687680		-2444.97	6.23035e+07
1406.33	9299711		2555.83	1439278080		-2444.89	6.23035e+07
1406.22	9129451		2555.02	3512267776		-2444.81	6.23034e+07
1406.12	8.9478e+06		2554.21	5408096256		-2444.74	6.23034e+07
1406.02	8752642		2553.4	6384538624		-2444.66	6.23034e+07
1405.91	8.54221e+06		2552.59	6484023296		-2444.58	6.23034e+07
1405.81	8315200		2551.78	6295621632		-2444.51	6.23034e+07
1405.71	8070885		2550.97	6167283712		-2444.43	6.23034e+07
1405.61	7809197		2550.16	5729091584		-2444.35	6.23034e+07
1405.5	7.5308e+06		2549.35	4442518528		-2444.28	6.23034e+07
1405.4	7.23715e+06		2548.54	2504841216		-2444.2	6.23034e+07
1405.3	6930462		2547.72	532653056		-2444.12	6.23034e+07
1405.2	6.61366e+06		2546.91	-1282342912		-2444.04	6.23034e+07
1405.09	6290277		2546.1	-2942754816		-2443.97	6.23034e+07
1404.99	5.96431e+06		2545.29	-4332634112		-2443.89	6.23034e+07
1404.89	5640034		2544.48	-5442786304		-2443.81	6.23035e+07
1404.79	5.32178e+06		2543.67	-6075264000		-2443.74	6.23035e+07
1404.68	5.01375e+06		2542.86	-5817043968		-2443.66	6.23035e+07
1404.58	4.71984e+06		2542.05	-4953241600		-2443.58	6.23035e+07
1404.48	4443487		2541.24	-4461887488		-2443.51	6.23035e+07
1404.37	4187528		2540.43	-4805608448		-2443.43	6.23035e+07
1404.27	3.95418e+06		2539.62	-5562477568		-2443.35	6.23035e+07
1404.17	3.745e+06		2538.81	-6270666752		-2443.28	6.23035e+07
1404.07	3560945		2538	-6846298112		-2443.2	6.23036e+07
1403.96	3402390		2537.19	-7110008832		-2443.12	6.23036e+07
1403.86	3.26924e+06		2536.37	-6632623104		-2443.04	6.23036e+07
1403.76	3.16099e+06		2535.56	-5170345984		-2442.97	6.23036e+07
1403.66	3.07681e+06		2534.75	-2682841088		-2442.89	6.23036e+07
1403.55	3.01557e+06		2533.94	818753536		-2442.81	6.23036e+07
1403.45	2975886		2533.13	4882935808		-2442.74	6.23036e+07
1403.35	2.95615e+06		2532.32	8585627648		-2442.66	6.23036e+07
1403.25	2954484		2531.51	11279033344		-2442.58	6.23036e+07
1403.14	2968786		2530.7	12949596160		-2442.51	6.23036e+07
1403.04	2.9967e+06		2529.89	13886938112		-2442.43	6.23036e+07
1402.94	3035616		2529.08	14402840576		-2442.35	6.23036e+07
1402.83	3.08273e+06		2528.27	14749194240		-2442.27	6.23036e+07
1402.73	3.13503e+06		2527.46	15212853248		-2442.2	6.23036e+07
1402.63	3.18939e+06		2526.65	16188190720		-2442.12	6.23036e+07
1402.53	3.24261e+06		2525.83	17875233792		-2442.04	6.23036e+07
1402.42	3.29148e+06		2525.02	20012044288		-2441.97	6.23035e+07
1402.32	3.33289e+06		2524.21	22327883776		-2441.89	6.23035e+07
1402.22	3.36392e+06		2523.4	24715751424		-2441.81	6.23035e+07
1402.12	3381861		2522.59	26758016000		-2441.74	6.23035e+07
1402.01	3384364		2521.78	27825094656		-2441.66	6.23035e+07
1401.91	3369459		2520.97	27653927936		-2441.58	6.23034e+07
1401.81	3.33561e+06		2520.16	26451946496		-2441.51	6.23034e+07
1401.71	3281744		2519.35	24695980032		-2441.43	6.23034e+07
1401.6	3.20725e+06		2518.54	23034127360		-2441.35	6.23034e+07
1401.5	3.11196e+06		2517.73	22040934400		-2441.27	6.23033e+07
1401.4	2996129		2516.92	22040340480		-2441.2	6.23033e+07
1401.29	2860355		2516.11	23067941888		-2441.12	6.23033e+07
1401.19	2705524		2515.3	24621134848		-2441.04	6.23033e+07
1401.09	2.53272e+06		2514.48	25828073472		-2440.97	6.23032e+07
1400.99	2343137		2513.67	26045864960		-2440.89	6.23032e+07
1400.88	2137983		2512.86	25157320704		-2440.81	6.23032e+07
1400.78	1918401		2512.05	23589659648		-2440.74	6.23031e+07
1400.68	1.68541e+06		2511.24	22084413440		-2440.66	6.23031e+07
1400.58	1.43984e+06		2510.43	21317099520		-2440.58	6.23031e+07
1400.47	1182353		2509.62	21575654400		-2440.5	6.23031e+07
1400.37	913423		2508.81	22457280512		-2440.43	6.2303e+07
1400.27	633398		2508	22982656000		-2440.35	6.2303e+07
1400.17	342555		2507.19	22583072768		-2440.27	6.2303e+07
1400.06	41169		2506.38	21757396992		-2440.2	6.2303e+07
1399.96	-270410		2505.57	21183065088		-2440.12	6.2303e+07
1399.86	-591692		2504.76	20749842432		-2440.04	6.23029e+07
1399.75	-921983		2503.95	20188561408		-2439.97	6.23029e+07
1399.65	-1.26034e+06		2503.13	19822295040		-2439.89	6.23029e+07
1399.55	-1.60555e+06		2502.32	19933346816		-2439.81	6.23029e+07
1399.45	-1956097		2501.51	20009043968		-2439.73	6.23029e+07
1399.34	-2.31014e+06		2500.7	19397074944		-2439.66	6.23029e+07
1399.24	-2.66555e+06		2499.89	18446948352		-2439.58	6.23029e+07
1399.14	-3.01988e+06		2499.08	18280155136		-2439.5	6.23029e+07
1399.04	-3370388		2498.27	19691094016		-2439.43	6.23029e+07
1398.93	-3714090		2497.46	22508639232		-2439.35	6.23029e+07
1398.83	-4.04777e+06		2496.65	25818981376		-2439.27	6.23029e+07
1398.73	-4.36804e+06		2495.84	28625613824		-2439.2	6.23029e+07
1398.63	-4671426		2495.03	30086803456		-2439.12	6.23029e+07
1398.52	-4954447		2494.22	29420666880		-2439.04	6.23029e+07
1398.42	-5.2137e+06		2493.41	26142775296		-2438.97	6.23029e+07
1398.32	-5445991		2492.59	20535598080		-2438.89	6.23029e+07
1398.21	-5.64839e+06		2491.78	13788038144		-2438.81	6.23029e+07
1398.11	-5818385		2490.97	7409943552		-2438.73	6.23029e+07
1398.01	-5953900		2490.16	2192851968		-2438.66	6.2303e+07
1397.91	-6.0534e+06		2489.35	-1743947776		-2438.58	6.2303e+07
1397.8	-6115908		2488.54	-4085493760		-2438.5	6.2303e+07
1397.7	-6141027		2487.73	-4646256640		-2438.43	6.2303e+07
1397.6	-6.12893e+06		2486.92	-4065549312		-2438.35	6.2303e+07
1397.5	-6080340		2486.11	-3105508352		-2438.27	6.2303e+07
1397.39	-5.99648e+06		2485.3	-1790008320		-2438.2	6.2303e+07
1397.29	-5879002		2484.49	168761344		-2438.12	6.2303e+07
1397.19	-5729961		2483.68	2658847744		-2438.04	6.2303e+07
1397.09	-5.55169e+06		2482.87	5248254976		-2437.96	6.23031e+07
1396.98	-5.34677e+06		2482.06	7503614976		-2437.89	6.23031e+07
1396.88	-5.11788e+06		2481.24	9076914176		-2437.81	6.23031e+07
1396.78	-4.86784e+06		2480.43	9695064064		-2437.73	6.23031e+07
1396.67	-4599409		2479.62	9296268288		-2437.66	6.23031e+07
1396.57	-4315360		2478.81	8123321344		-2437.58	6.23031e+07
1396.47	-4018353		2478	6387566592		-2437.5	6.23031e+07
1396.37	-3710944		2477.19	3998579712		-2437.43	6.23031e+07
1396.26	-3395552		2476.38	917979136		-2437.35	6.23031e+07
1396.16	-3074462		2475.57	-2311647232		-2437.27	6.2303e+07
1396.06	-2.74982e+06		2474.76	-4725673984		-2437.2	6.2303e+07
1395.96	-2423639		2473.95	-5615641600		-2437.12	6.2303e+07
1395.85	-2097836		2473.14	-5167774720		-2437.04	6.2303e+07
1395.75	-1.77422e+06		2472.33	-4371264512		-2436.96	6.2303e+07
1395.65	-1.45453e+06		2471.52	-4077246464		-2436.89	6.2303e+07
1395.55	-1140420		2470.7	-4514980864		-2436.81	6.2303e+07
1395.44	-833436		2469.89	-5567961088		-2436.73	6.23029e+07
1395.34	-535006		2469.08	-6882207744		-2436.66	6.23029e+07
1395.24	-246375		2468.27	-7580644352		-2436.58	6.23029e+07
1395.13	31463.5		2467.46	-6302939136		-2436.5	6.23029e+07
1395.03	297838		2466.65	-2395341824		-2436.43	6.23028e+07
1394.93	552466		2465.84	2984889344		-2436.35	6.23028e+07
1394.83	795513		2465.03	7384184832		-2436.27	6.23028e+07
1394.72	1027611		2464.22	8555537408		-2436.19	6.23027e+07
1394.62	1.24985e+06		2463.41	5848339456		-2436.12	6.23027e+07
1394.52	1463736		2462.6	346434560		-2436.04	6.23027e+07
1394.42	1.6711e+06		2461.79	-6260928512		-2435.96	6.23027e+07
1394.31	1873970		2460.98	-12497724416		-2435.89	6.23026e+07
1394.21	2074487		2460.17	-17242474496		-2435.81	6.23026e+07
1394.11	2.27473e+06		2459.35	-19889473536		-2435.73	6.23026e+07
1394.01	2.47661e+06		2458.54	-20529445888		-2435.66	6.23025e+07
1393.9	2.6818e+06		2457.73	-19880556544		-2435.58	6.23025e+07
1393.8	2891649		2456.92	-18723241984		-2435.5	6.23025e+07
1393.7	3.10716e+06		2456.11	-17351858176		-2435.43	6.23025e+07
1393.59	3.329e+06		2455.3	-15643505664		-2435.35	6.23025e+07
1393.49	3.55746e+06		2454.49	-13498777600		-2435.27	6.23024e+07
1393.39	3.79253e+06		2453.68	-11125165056		-2435.19	6.23024e+07
1393.29	4.03386e+06		2452.87	-8841572352		-2435.12	6.23024e+07
1393.18	4280778		2452.06	-6779952128		-2435.04	6.23024e+07
1393.08	4532238		2451.25	-5082070016		-2434.96	6.23024e+07
1392.98	4.7868e+06		2450.44	-3964087296		-2434.89	6.23024e+07
1392.88	5.04261e+06		2449.63	-3294674944		-2434.81	6.23024e+07
[truncated: 64,339 more rows]

## Sheet: Fig. 3b
	T= 30°C	T= 50°C	T= 100°C	T= 150°C	T= 200°C	T= 250°C	T= 300°C	T= 350°C
[truncated: 3,002 more rows]

[truncated: 115 more sheets: Fig. 3c, Fig. 3d, Fig. 3e, Supplementary Fig. 1a, Supplementary Fig. 1b, Supplementary Fig. 1c, Supplementary Fig. 1d, Supplementary Fig. 2a, Supplementary Fig. 2b, Supplementary Fig. 2c, Supplementary Fig. 3a, Supplementary Fig. 3b, Supplementary Fig. 3c, Supplementary Fig. 3d, Supplementary Fig. 3e, Supplementary Fig. 3f, Supplementary Fig. 5a, Supplementary Fig. 5b, Supplementary Fig. 5c, Supplementary Fig. 6a …]
